# Supplementary material for: The natural history of ataxia-telangiectasia (A-T): A systematic review
Source: PLoS One. 2022 Mar 15;17(3):e0264177. doi: 10.1371/journal.pone.0264177 (PMC9049793; doi:10.1371/journal.pone.0264177)
Supplement: S3 File — (XLSX) [file pone.0264177.s005.xlsx]

## Sheet: HOME
Yellow = variant
Red = excluded				Immunoglobulin treatment		Recurrent infections		Gastrostomy		Pregnancy
		Gait ataxia		Prophylactic Antibiotics		Clubbing		Dysphagia		Cognition
All search results		Truncal ataxia				Asthma		GOR		School and employment
Country of study		Limb ataxia		Scoliosis		Allergic Rhinitis		Failure to thrive
Sample size		Other gait		Bony Abnormalities		CLD & ILD		Aspiration		Consanguinuity
Presenting features						Pulmonary Fibrosis		Haematuria		Antenatal
Age of diagnosis						Sinusitis				Birth
Delay in diagnosis		Strabismus		Granuloma		Otitis Media				Postnatal
		Saccades		Café au lait		URTI		Diabetes		Family History A-T
		Diplopia		Eczema		Tonsillitis		Vitamin D		Family History other
		Nystagmus		Other skin		Sinopulmonary Infections		Thyroid		Sitting
		Oculomotor apraxia		Vitiligo		LRTI & Pneumonia		Biochemical dyslipidaemia		Walking
		Pursuit		Telangiectasia		Home oxygen				First Words
		Ptosis				Pneumothorax
		Dyskinesia				Bronchiectasis
		Fasiculation
		Tibituation		MRI		IgA
		Dysarthria		Nerve conduction and EMG		IgG
		Myoclonus		EEG		IgM				Death
		Dystonia				IgD
		Tremor		Hepatic steatosis		IgE
		Brady and Hyperkinesia
		Chorea and athetosis		Gastrostomy		Alpha-fetoprotein (AFP)
		Cerebellar signs		Dysphagia
		Seizures		Gastroesophageal reflux		Malignancy
		Sensation		Failure to thrive		Non-Hodgkin's Lymphoma (NHL) and presenting symptoms
		Reflexes		Aspiration		Hodgkin's Lymphoma (HL) and presenting symptoms
		Drooling		Haematuria		Leukaemia and presenting symptoms
		Muscle atrophy
		Contractures
		Tone
		Weakness

## Sheet: All search results
Home		Title	Author	Year	Journal	Include/Exclude after Tilte/abstract review	Reason for Exclusion	Volume	Column1	Issue	Start page	End page
		Imaging in Paediatric Oncology: Pitfalls, Acceptable and Unacceptable Imaging	Barber, J., McHugh, K.	19		exclude	Not original/review	53		5	408	409
		The long and short of it: telomeres and the brain	N. S. M. Green, R.	1000	Lancet Neurology	exclude	not clinically relevant	5		12	999-1000
		Ataxia telangiectasia: a syndrome deserving attention and study	S. Capra	1000	Developmental Medicine and Child Neurology	exclude	Not original/review	58		10	999-1000
		Polymorphic variations in apoptotic genes and cancer predisposition	E. H. Imyanitov, K.//Zhivotovsky, B.	1004	Cell Death and Differentiation	exclude	Not clinically relevant	12		8	1004-1007
		Clinical significance and the fi rst identifi cation of human parechoviruses in Hungary	G. U. Reuter, M.//Pankovics, P.//Kolozsi, T.//Mihaly, I.//Liptai, Z.//Boros, A.	1007	Orvosi Hetilap	exclude	not clinically relevant	152		25	1007-1012
		Neuro-ophthalmic manifestations of cerebellar disease	S. C. F. Beh, T. C.//Frohman, E. M.	1009	Neurologic Clinics	exclude	not original/review	32		4	1009-1080
		Primary immunodeficiency diseases: A practical guide for clinicians	S. E. B. Turvey, F. A.//Junker, A. K.	1010	Postgraduate Medical Journal	exclude	Not original/review	85		1010	660-666
		Promising, new prognostic markers of esophageal carcinomas	S. Kapoor	1011	Apmis	exclude	No A-T	121		10	1011-1011
		Atm is a negative regulator of intestinal neoplasia	L. N. W. Kwong, K. R.//Haigis, K. M.//Dove, W. F.	1013	Oncogene	exclude	not clinically relevant	27		7	1013-1018
		Histone H3 Lysine 9 Acetylation Obstructs ATM Activation and Promotes Ionizing Radiation Sensitivity in Normal Stem Cells	B. F. Meyer, M. R.//Raj, S.//Zobel, C. L.//Hallahan, D. E.//Sharma, G. G.	1013	Stem Cell Reports	exclude	not clinically relevant	7		6	1013-1022
		Ribosomopathies: How a common root can cause a tree of pathologies	N. G. Danilova, H. T.	1013	DMM Disease Models and Mechanisms	exclude	not clinically relevant	8		9	1013-1026
		Replication Protein A phosphorylation and the cellular response to DNA damage	S. K. S. Binz, A. M.//Wold, M. S.	1015	DNA Repair	exclude	not clinically relevant	3		2019-09-08	1015-1024
		Quantitative phosphoproteomics reveals genistein as a modulator of cell cycle and DNA damage response pathways in triple-negative breast cancer cells	Y. Z. Fang, Q.//Yang, X.//Wang, X.//Huang, Z.//Jiao, Y.//Wang, J.	1016	International Journal of Oncology	exclude	no A-T	48		3	1016-1028
		Mounier Kuhn syndrome	S. Y. Msaad, I.//Fouzi, S.//Ayedi, H.//Regaeig, H.//Ayoub, A.	1017	Tunisie Medicale	exclude	not clinically relevant	86		11	1017-1018
		The preventive intervention of hereditary breast cancer	A. H. Cao, L.//Shao, Z.	1026	Advances in Experimental Medicine and Biology	exclude	No A-T
		Warts and all: Human papillomavirus in primary immunodeficiencies	J. W. H. Leiding, S. M.	1030	Journal of Allergy and Clinical Immunology	exclude	Not original/review	130		5	1030-1048
		Circumvention of Nuclear Factor kappaB-Induced Chemoresistance by Cytoplasmic-Targeted Anthracyclines	J. D. P. Bilyeu, G. R.//Cavin, L. G.//Barrett, C. M.//Turner, E. J.//Sweatman, T. W.//Israel, M.//Lothstein, L.//Arsura, M.	1038	Molecular Pharmacology	exclude	not clinically relevant	65		4	1038-1047
		Genetic background or malignant tumor	T. E. Hirayama, M.	1039	Biotherapy	exclude	No A-T	11		10	1039-1043
		The role of the DNA damage response pathways in brain development and microcephaly: Insight from human disorders	M. J. O'Driscoll, P. A.	1039	DNA Repair	exclude	not clinically relevant	7		7	1039-1050
		Cellular radiosensitivity: How much better do we understand it?	P. L. Jeggo, M. F.	1061	International Journal of Radiation Biology	exclude	not clinically relevant	85		12	1061-1081
		Lamins in development, tissue maintenance and stress	N. B. Zuela, D. Z.//Gruenbaum, Y.	1070	EMBO Reports	exclude	not clinically relevant	13		12	1070-1078
		Pharmacogenetic variation and metformin response	S. Z. Chen, J.//Xi, M.//Jia, Y.//Wong, Y.//Zhao, J.//Ding, L.//Zhang, J.//Wen, A.	1070	Current Drug Metabolism	exclude	not clinically relevant	14		10	1070-1082
		MicroRNA-210: A unique and pleiotropic hypoxamir	S. Y. L. Chan, J.	1072	Cell Cycle	exclude	Not clinically relevant	9		6	1072-1083
		Unique disease heritage of the Dutch-German mennonite population	N. C. I. Orton, A. M.//Chudley, A. E.//Bech-Hansen, N. T.	1072	American Journal of Medical Genetics, Part A	exclude	not clinically relevant	146		8	1072-1087
		Where genotype is not predictive of phenotype: Towards an understanding of the molecular basis of reduced penetrance in human inherited disease	D. N. K. Cooper, M.//Polychronakos, C.//Tyler-Smith, C.//Kehrer-Sawatzki, H.	1077	Human Genetics	exclude	not clinically relevant	132		10	1077-1130
		ATM functions and ataxia-telangectasia phenotypes	J. O. Bay, Uhrhammer, N.,Hall, J.,Stoppa-Lyonnet, D.,Bignon, Y. J.	1086	Medecine/Sciences	exclude	Not original/review	15		10	1086-1095
		Ataxia-telangiectasia mutated gene-silencing inhibits the migration and invasion of human breast cancer cells	L. D. Lang, Y.//Xi, L.//Zhou, M.//Sun, K.//Yin, J.//Chen, Y.//Liu, M.	1090	Tumor	exclude	No A-T	36		10	1090-1097
		Deep intronic mutations and human disease	R. C. Vaz-Drago, N.//Carmo-Fonseca, M.	1093	Human Genetics	exclude	not clinically relevant	136		9	1093-1111
		Heat shock induces phosphorylation of histone H2AX in mammalian cells	H. I. Kaneko, K.//Kataoka, K.//Miura, M.	1101	Biochemical and Biophysical Research Communications	exclude	not clinically relevant	328		4	1101-1106
		Genetic determinants of radiosensitivity in LDR brachytherapy of prostate cancer	A. Meyer	1103	Urologe Ausgabe A	exclude	not clinically relevant	46		9	1103-1104
		Genetic testing for paediatric neurological disorders	E. M. F. Valente, A.//Dallapiccola, B.	1113	The Lancet Neurology	exclude	not clinically relevant	7		12	1113-1126
		Ionizing radiation and rectal cancer: Victims of our own success	W. M. R. Grady, K.	1114	Gastroenterology	exclude	not clinically relevant	128		4	1114-1117
		Genetic and hormonal risk factors in breast cancer	A. M. W. Martin, B. L.	1126	Journal of the National Cancer Institute	exclude	no A-T	92		14	1126-1135
		The DNA double-strand break response in the nervous system	C. W. M. Abner, P. J.	1141	DNA Repair	exclude	not clinically relevant	3		2019-09-08	1141-1147
		When patients march in	V. Hughes	1145	Nature Biotechnology	exclude	not clinically relevant	28		11	1145-1148
		Clinical implications of antitelomeric drugs with respect to the nontelomeric functions of telomerase in cancer	J. I. S. Roh, Y. H.//Lee, H. W.	1161	OncoTargets and Therapy	exclude	not clinically relevant	6		pp 1161-1166
		Stem cells bank on ATM machine	A. D. Whetton	1166	Nature Medicine	exclude	not clinically relevant	10		11	1166-1168
		The catalytic subunit DNA-dependent protein kinase (DNA-PKcs) facilitates recovery from radiation-induced inhibition of DNA replication	J. D. Guan, S.//Iliakis, G.	1183	Nucleic Acids Research	exclude	not clinically relevant	28		5	1183-1192
		Lesions of skin and brain: Modern imaging of the neurocutaneous syndromes	M. S. E. Pont, A. D.	1193	American Journal of Roentgenology	exclude	Not original/review	158		6	1193-1203
		Accidents and Damage Control	S. J. Elledge	1196	Cell	exclude	Not clinically relevant	162		6	1196-1200
		A patient with short term memory problems and ataxia	M. R. A. Lowden, A.	1198	Journal of Clinical Neuroscience	exclude	no A-T	19		8
		Review: ATM: The protein encoded by the gene mutated in the radiosensitive syndrome ataxia-telangiectasia	M. F. K. Lavin, K. K.	1201	International Journal of Radiation Biology	exclude	Not original/review	75		10	1201-1214
		RAD51 foci as a functional biomarker of homologous recombination repair and PARP inhibitor resistance in germline BRCA-mutated breast cancer	C. C.-B. Cruz, M.//Gutierrez-Enriquez, S.//Llop-Guevara, A.//Ibrahim, Y. H.//Gris-Oliver, A.//Bonache, S.//Morancho, B.//Bruna, A.//Rueda, O. M.//Lai, Z.//Polanska, U. M.//Jones, G. N.//Kristel, P.//de Bustos, L.//Guzman, M.//Rodriguez, O.//Grueso, J.//Montalban, G.//Caratu, G.//Mancuso, F.//Fasani, R.//Jimenez, J.//Howat, W. J.//Dougherty, B.//Vivancos, A.//Nuciforo, P.//Serres-Creixams, X.//Rub…	1203	Annals of Oncology	exclude	No A-T	29		5	1203-1210
		Human MutY homolog induces apoptosis in etoposide-treated HEK293 cells	S. H. C. Hahm, J. H.//Agustina, L.//Han, S. H.//Yoon, I. S.//Park, J. H.//Kang, L. W.//Park, J. W.//Na, J. J.//Han, Y. S.	1203	Oncology Letters	exclude	not clinically relevant	4		6	1203-1208
		Impact of nuclear organization and dynamics on epigenetic regulation in the central nervous system: Implications for neurological disease states	I. A. M. Qureshi, M. F.	1204	Annals of the New York Academy of Sciences	exclude	not clinically relevant	1			20-37
		Metabolic Syndrome as a modifier of atherosclerosis in murine models	M. D. Peterfy, R. C.//Lusis, A. J.	1215	Current Drug Targets	exclude	not clinically relevant	8		11	1215-1220
		Reactive oxygen species in cancer stem cells	X. Z. Shi, Y.//Zheng, J.//Pan, J.	1215	Antioxidants and Redox Signaling	exclude	not clinically relevant	16		11	1215-1228
		Are antibody deficiency disorders associated with a narrower range of cancers than other forms of immunodeficiency?	C. M. M. Vajdic, L.//Van Leeuwen, M. T.//Kirkpatrick, P.//Grulich, A. E.//Riminton, S.	1228	Blood	exclude	not clinically relevant	116		8	1228-1234
		Different brands of intravenous immunoglobulin for primary immunodeficiencies: How to choose the best option for the patient?	H. A. Abolhassani, M. H.//Rezaei, N.//Hammarstrom, L.//Aghamohammadi, A.	1229	Expert Review of Clinical Immunology	exclude	Not original/review	11		11	1229-1243
		Chorea	R. H. Walker	1242	CONTINUUM Lifelong Learning in Neurology	exclude	Not original/review	19		5	1242-1263
		Perturbed autophagy and DNA repair converge to promote neurodegeneration in amyotrophic lateral sclerosis and dementia	C. E.-K. Walker, S. F.	1247	Brain	exclude	No A-T	141		5	1247-1262
		T-cell immunodeficiencies	M. E. Elder	1253	Pediatric Clinics of North America	exclude	Not original/review	47		6	1253-1274
		Therapeutic targets and investigated treatments for Ataxia-Telangiectasia	M. F. Y. Lavin, A. J.//Kijas, A. W.//Wolvetang, E.//Sly, P. D.//Wainwright, C.//Sinclair, K.	1263	Expert Opinion on Orphan Drugs	exclude	not clinically relevant	4		12	1263-1276
		Prognostic significance of G2/M arrest signaling pathway proteins in advanced non-small cell lung cancer patients	J. Z. Wang, Y.//Xu, S.//Li, W.//Chen, Z.//Wang, Z.//Han, X.//Zhao, Y.//Li, S.	1266	Oncology Letters	exclude	not clinically relevant	9		3	1266-1272
		ATM is activated by mitotic stress and suppresses centrosome amplification in primary but not in tumor cells	K. W. Shen, Y.//Brooks, S. C.//Raz, A.//Wang, Y. A.	1267	Journal of Cellular Biochemistry	exclude	not clinically relevant	99		5	1267-1274
		Editorial: Apoptosis in the aging brain	I. M. Ziv, E.	1285	Apoptosis	exclude	not clinically relevant	15		11	1285-1291
		Paediatric fatty liver disease (PeFLD): All is not NAFLD - Pathophysiological insights and approach to management	R. D. Hegarty, M.//Fitzpatrick, E.//Dhawan, A.	1286	Journal of Hepatology	exclude	Not original/review	68		6	1286-1299
		Inheritable p53 mutation in a patient with multiple cancer and its signification for genetic counselling	R. J. K. Scott, F.//Mary, J. L.//Weber, W.//Spycher, M.//Muller, H.	1287	Schweizerische Medizinische Wochenschrift	exclude	not clinically relevant	123		25	1287-1292
		SILencing misbehaving proteins	H. Y. Zoghbi	1302	Nature Genetics	exclude	not clinically relevant	37		12	1302-1303
		Advances in Immunology: Primary immunodeficiency diseases due to defects in lymphocytes	R. H. Buckley	1313	New England Journal of Medicine	exclude	not clinically relevant	343		18
		The role of DNA exonucleases in protecting genome stability and their impact on ageing	P. A. C. Mason, L. S.	1317	Age	exclude	Not clinically relevant	34		6	1317-1340
		DNA repair, mitochondria, and neurodegeneration	L. d. S.-P. Weissman, N. C.//Stevnsner, T.//Bohr, V. A.	1318	Neuroscience	exclude	not clinically relevant	145		4	1318-1329
		Gene expression analysis approach to establish possible links between parkinson's disease, cancer and cardiovascular diseases	S. M. Karim, Z.//Kamal, M. A.//Abuzenadah, A. M.//Al-Qahtani, M. H.	1334	CNS and Neurological Disorders Drug Targets	exclude	not clinically relevant	13		8	1334-1345
		Clinical utility of recently identified diagnostic, prognostic, and predictive molecular biomarkers in mature B-cell neoplasms	A. M. Onaindia, L. J.//Patel, K. P.	1338	Modern Pathology	exclude	not clinically relevant	30		10	1338-1366
		Changes in leukocyte gene expression profiles induced by antineoplastic chemotherapy	R. M. Gonzalez-Fernandez, M.//Avila, J.//Martin-Vasallo, P.	1341	Oncology Letters	exclude	not clinically relevant	3		6	1341-1349
		Molecular cross-talk among chromosome fragility syndromes	J. J. Surralles, S. P.//Jasin, M.//Kastan, M. B.//West, S. C.//Joenje, H.	1359	Genes and Development	exclude	not clinically relevant	18		12	1359-1370
		Familial gastric cancers	N. C. Setia, J. W.//Duda, D. G.//Hong, T. S.//Kwak, E. L.//Mullen, J. T.//Lauwers, G. Y.	1365	Oncologist	exclude	not clinically relevant	20		12	1365-1377
		Pitfalls in ataxia with ocular motor apraxia type 1: pseudodominant inheritance and very late onset	C. A. Laurencin, M.//Larrieu, L.//Tilikete, C.//Koenig, M.//Thobois, S.	1366	Journal of Neurology	exclude	no A-T	262		5	1366-1368
		Slowly progressive ataxia, neuropathy, and oculomotor dysfunction	J. T. S. Jordan, G.//Vernino, S.//Muppidi, S.	1366	Archives of Neurology	exclude	No A-T	69		10	1366-1371
		A bad wound may heal, but a bad name can kill - Lessons learned from "hyper-IgM syndrome"	C. H. Hennig, C.//Hansen, G.	1380	Journal of Allergy and Clinical Immunology	exclude	not original/review	128		6	1380-1382
		Reply	L. D. Notarangelo	1382	Journal of Allergy and Clinical Immunology	exclude	not clinically relevant	128		6	1382-1383
		Diagnosis and treatment of sexual dysfunction in the male diabetic	S. Podolsky	1389	Medical Clinics of North America	exclude	not clinically relevant	66		6	1389-1396
		The paths to death and differentiation	A. J. Levine	1391	Cell Death and Differentiation	exclude	Not clinically relevant	18		9	1391-1392
		Mitochondrial reactive oxygen species-mediated genomic instability in low-dose irradiated human cells through nuclear retention of cyclin D1	T. K. Shimura, N.	1410	Cell Cycle	exclude	Not clinically relevant	15		11	1410-1414
		Advances in the study of p53 in response to DNA damage	Y. J. S. Wang, H.//Liu, G. T.//Chen, X. G.	1413	Yaoxue Xuebao	exclude	not clinically relevant	46		12	1413-1419
		Pancreatic cancer screening in high-risk individuals with germline genetic mutations	T. C. DaVee, E.//Papafragkakis, C.//Thaiudom, S.//Lanke, G.//Chakinala, R. C.//Nogueras Gonzalez, G. M.//Bhutani, M. S.//Ross, W. A.//Weston, B. R.//Lee, J. H.	1443	Gastrointestinal Endoscopy	exclude	no A-T	87		6	1443-1450
		Probing disorders of the nervous system using reprogramming approaches	J. K. K. Ichida, E.	1456	EMBO Journal	exclude	not clinically relevant	34		11	1456-1477
		The cellular control of DNA double-strand breaks	S. P. P. Scott, T. K.	1463	Journal of Cellular Biochemistry	exclude	not clinically relevant	99		6	1463-1475
		A potential pathogenic role for aberrant DNA rearrangements in bridging dyscrasias of undetermined significance and lymphoma? [7]	K. Y. Tsai	1468	Archives of Dermatology	exclude	not clinically relevant	141		11	1468-1469
		Contribution of defective mitophagy to the neurodegeneration in DNA repair-deficient disorders	M. F. Scheibye-Knudsen, E. F.//Croteau, D. L.//Bohr, V. A.	1468	Autophagy	exclude	not clinically relevant	10		8	1468-1469
		Natural mutants of the immune system: A lot to learn!	A. Fischer	1519	European Journal of Immunology	exclude	not clinically relevant	32		6	1519-1523
		ATR-Chk1 activation mitigates replication stress caused by mismatch repair-dependent processing of DNA damage	D. L. Gupta, B.//Cowan, A.//Heinen, C. D.	1523	Proceedings of the National Academy of Sciences of the United States of America	exclude	not clinically relevant	115		7	1523-1528
		The pattern of peripheral blood chromosomal abnormalities in Northern Jordan	H. A.-A. El-Shanti, J.	1552	Saudi Medical Journal	exclude	not clinically relevant	23		12	1552-1554
		Diabetes mellitus: Stem cell therapy may not be used indiscriminately	C. Vetter	1555	Deutsches Arzteblatt	exclude	not clinically relevant	106		31-32
		Ataxia telangiectasia: Why should the ERS care?	J. M. B. Bhatt, A.//Van Gerven, M.//Nissenkorn, A.//Renke, M.//Yarlett, L.//Taylor, M.//Tonia, T.//Warris, A.//Zielen, S.//Zinna, S.//Merkus, P. J. F. M.	1557	European Respiratory Journal	exclude	Not original/review	46		6	1557-1560
		Silencers regulate both constitutive and alternative splicing events in mammals	U. S. Pozzoli, M.	1579	Cellular and Molecular Life Sciences	exclude	Not clinically relevant	62		14	1579-1604
		Poly (ADP-ribose) polymerase-1 inhibition decreases proliferation through G2/M arrest in esophageal squamous cell carcinoma	M. Y. Yamamoto, M.//Tsukao, Y.//Tanaka, K.//Miyazaki, Y.//Makino, T.//Takahashi, T.//Kurokawa, Y.//Nakajima, K.//Takiguchi, S.//Mori, M.//Doki, Y.	1581	Oncology Letters	exclude	not clinically relevant	14		2	1581-1587
		Genomic instability, endoreduplication, and diminished Ig class-switch recombination in B cells lacking Nbs1	B. N. Reina-San-Martin, M. C.//Nussenzweig, A.//Difilippantonio, S.	1590	Proceedings of the National Academy of Sciences of the United States of America	exclude	not clinically relevant	102		5	1590-1595
		An HTRF Assay for the Protein Kinase ATM	P. C. Adams, J.//Hawdon, S.//Hill, J.//Plater, A.	1599	Methods in molecular biology	exclude	not clinically relevant
		Characterization of functional domains in human Claspin	O. K. Sercin, M. G.	1599	Cell Cycle	exclude	Not clinically relevant	10		10	1599-1606
		Radiation-associated breast cancer after Hodgkin's disease: Risks and screening in perspective	C. L. M. Shapiro, P. M.	1662	Journal of Clinical Oncology	exclude	not clinically relevant	10		11	1662-1665
		Genetics of ataxias: Hereditary forms	N. L. Tirada, L. M.	1681	American Journal of Neuroradiology	exclude	Not original/review	35		9	1681-1682
		Evaluation of a patient with hyper-IgM syndrome	B. Uygungil, Bonilla, F.,Lederman, H.	1692	Journal of Allergy and Clinical Immunology	exclude	no A-T	129		6	1692-1693
		Wortmannin inactivates phosphoinositide 3-kinase by covalent modification of Lys-802, a residue involved in the phosphate transfer reaction	M. P. B.-L. Wymann, G.//Zvelebil, M. J.//Pirola, L.//Vanhaesebroeck, B.//Waterfield, M. D.//Panayotou, G.	1722	Molecular and Cellular Biology	exclude	not clinically relevant	16		4	1722-1733
		ATM-dependent pathways of chromatin remodelling and oxidative DNA damage responses	N. D. S. Berger, F. K. T.//Moore, S.//Goodarzi, A. A.	1731	Philosophical Transactions of the Royal Society of London Series B: Biological Sciences	exclude	not clinically relevant	372		1731	5
		Therapeutic and clinical applications of nitroxide compounds	B. P. H. Soule, F.//Matsumoto, K. I.//Simone, N. L.//Cook, J. A.//Krishna, M. C.//Mitchell, J. B.	1731	Antioxidants and Redox Signaling	exclude	not clinically relevant	9		10	1731-1743
		Take your PIKK: tumour viruses and DNA damage response pathways	N. J. P. Pancholi, A. M.//Weitzman, M. D.	1732	Philosophical Transactions of the Royal Society of London Series B: Biological Sciences	exclude	not clinically relevant	372		1732	19
		Modulation of inflammatory immune reactions by low-dose ionizing radiation: Molecular mechanisms and clinical application	F. F. Rodel, B.//Gaipl, U.//Keilholz, L.//Fournier, C.//Manda, K.//Schollnberger, H.//Hildebrandt, G.//Rodel, C.	1741	Current Medicinal Chemistry	exclude	not clinically relevant	19		12	1741-1750
		Commentary for "oromandibular and lingual dystonia associated with spinocerebellar ataxia type 8"	S. Frucht	1743	Movement Disorders	exclude	No A-T	27		14	1743-1743
		Do short telomeres shorten CLL survival?	T. S. Lin	1755	Blood	exclude	not clinically relevant	111		4
		ATM activation is accompanied with earlier stages of prostate tumorigenesis	C. Q. Fan, R.//Feng, X.//Gillis, A.//He, L.//Matsumoto, E. D.//Salama, S.//Cutz, J. C.//Kapoor, A.//Tang, D.	1763	Biochimica et Biophysica Acta Molecular Cell Research	exclude	not clinically relevant	10			1090-1097
		Pravastatin reduces radiation-induced damage in normal tissues	H. M. Doi, S.//Odawara, S.//Shikata, T.//Kitajima, K.//Tanooka, M.//Takada, Y.//Tsujimura, T.//Kamikonya, N.//Hirota, S.	1765	Experimental and Therapeutic Medicine	exclude	not clinically relevant	13		5	1765-1772
		Identification of ten variants associated with risk of estrogen-receptor-negative breast cancer	R. L. K. Milne, K. B.//Michailidou, K.//Beesley, J.//Kar, S.//Lindstrom, S.//Hui, S.//Lemacon, A.//Soucy, P.//Dennis, J.//Jiang, X.//Rostamianfar, A.//Finucane, H.//Bolla, M. K.//McGuffog, L.//Wang, Q.//Aalfs, C. M.//Abctctb, I.//Adams, M.//Adlard, J.//Agata, S.//Ahmed, S.//Ahsan, H.//Aittom, K. A.//Fares, A. E.//Allen, J.//Ambrosone, C. B.//Amos, C. I.//Andrulis, I. L.//Anton-Culver, H.//Antonen…	1767	Nature Genetics	exclude	not clinically relevant	49		12	1767-1778
		ATP depletion alters the mode of cell death induced by benzyl isothiocyanate	N. W. Miyoshi, E.//Osawa, T.//Okuhira, M.//Murata, Y.//Ohshima, H.//Nakamura, Y.	1782	Biochimica et Biophysica Acta Molecular Basis of Disease	exclude	not clinically relevant	10			566-573
		Breast and ovarian cancer, part 1: What you need to know about inherited risks	O. I. C. Olopade, S.	1809	Consultant	exclude	no A-T	40		10	1809-1818
		O-GlcNAc modification affects the ATM-mediated DNA damage response	Y. S. Miura, Y.//Endo, T.	1820	Biochimica et Biophysica Acta General Subjects	exclude	not clinically relevant	10			1678-1685
		Sp1 phosphorylation by ATM downregulates BER and promotes cell elimination in response to persistent DNA damage	S. C. G. Fletcher, C. P.//Legrand, A. J.//Chen, X.//Soderstrom, K.//Poletto, M.//Dianov, G. L.	1834	Nucleic Acids Research	exclude	not clinically relevant	46		4	1834-1846
		Comment on 'Are the studies on cancer risk from CT scans biased by indication? Elements of answer from a large-scale cohort study in France' - Evidence of confounding by predisposing factors unclear	E. D. B. Cardis, M. B.	1842	British Journal of Cancer	exclude	not clinically relevant	112		11	1842-1843
		Induced Pluripotent Stem Cell Models to Enable In Vitro Models for Screening in the Central Nervous System	J. G. E. Hunsberger, A. G.//Malik, N.//Behl, M.//Mead, I. L.//Zeng, X.//Simeonov, A.//Rao, M.	1852	Stem Cells and Development	exclude	not clinically relevant	24		16	1852-1864
		Familial pancreatic cancer	H. T. L. Lynch, J. F.//Lanspa, S. J.	1861	Cancers	exclude	No A-T	2		4	1861-1883
		Enhancing chemotherapy sensitivity by targeting PcG via the ATM/p53 pathway	S. B. L. Gao, K. L.//Qiu, H.//Zhu, L. Y.//Pan, C. B.//Zhao, Y.//Wei, S. H.//Shi, S.//Jin, G. H.//Xue, L. X.	1874	American Journal of Cancer Research	exclude	Not clinically relevant	7		9	1874-1883
		Down-expression of poly(ADP-ribose) polymerase in p53-regulated pancreatic cancer cells	Z. C. Hou, Y.//Xing, H.//Mu, X.	1943	Oncology Letters	exclude	not clinically relevant	15		2	1943-1948
		Downregulated ku70 and ATM associated to poor prognosis in colorectal cancer among Chinese patients	J. L. Gao, Y.	1955	OncoTargets and Therapy	exclude	not clinically relevant	7		pp 1955-1961
		Ataxia-telangiectasia	S. S. F. Gelis, M.//Boder, E.//Sedgwick, R.	1960	American journal of diseases of children	exclude	Not original/review	117		3	317-318
		Ataxia-Telangiectasia: A Syndrome with Characteristic Cutaneous Manifestations	H. E. D. Williams, D. J.//Higdon, R. S.	1960	Archives of Dermatology	exclude	Not original/review	82		6	937-942
		Ataxia-Telangiectasia - a Possible Clinical Counterpart of Animals Rendered Immunologically Incompetent by Thymectomy	R. D. G. Peterson, R. A.//Blaw, M.	1963	Journal of Pediatrics	exclude	Not clinically relevant	63		4	701-+
		Ataxia-telangiectasia	E. Hansen	1963	Developmental Medicine & Child Neurology	exclude	Not original/review	5			63-5
		Host Factors in Ataxia Telangiectasia	R. J. Blattner	1964	Journal of Pediatrics	exclude	not clinically relevant	65			786-8
		Starch Gel Serum Electrophoresis in Ataxia Telangiectasia	L. J. K. Ptacek, S.//Jameson, H. D.//Gutmann, L.//Peters, H. A.//Chun, R. W. M.	1964	Neurology	exclude	not clinically relevant	14		3	264-&
		Comments on Current Literature - Host Factors in Ataxia Telangiectasia	R. J. Blattner	1964	Journal of Pediatrics	exclude	Not original/review	65		5	786-+
		WIP1 phosphatase suppresses the DNA damage response during G2/prophase arrest in mouse oocytes	Leem, J., Kim, J.-S., Oh, J.S.	1965	Acta Societatis Medicorum Upsaliensis	exclude	Animal study
		Immunologic Incompetence in Ataxia-Telangiectasia	I. M. Rosenthal, Markowitz, A. S.,Medenis, R.	1965	American Journal of Diseases of Children	exclude	Not original/review	110			69-75
		[Immunologic aspects of the ataxia-teleangiectasia syndrome]	Z. H. Hanicki, M.//Rembiesowa, H.	1966	Folia Medica Cracoviensia	exclude	not clinically relevant	8		2	211-25
		[The role of the thymus in immunopathology]	G. Fabiani	1966	Annales de Biologie Clinique	exclude	not clinically relevant	24		10	1029-48
		In vitro lymphocyte transformation in ataxia telangiectasia	S. L. B. Leikin, M.//Park, K. H.	1966	Journal of Pediatrics	exclude	not clinically relevant	68		3	477-9
		Lymphoblastic Transformation in Ataxia Telangiectasia	D. G. Schuler, G.//Schongut, L.//Cserhati, E.	1966	Lancet	exclude	not clinically relevant	2		7466	753-&
		The IgA system. I. Studies of the transport and immunochemistry of IgA in the saliva	M. A. C. South, M. D.//Wollheim, F. A.//Hong, R.//Good, R. A.	1966	Journal of Experimental Medicine	exclude	not clinically relevant	123		4	615-27
		The quantitative estimation of α2-macroglobulin in normal, pathological and cord sera	K. J. James, G.//Fudenberg, H. H.	1966	Clinica Chimica Acta	exclude	Not clinically relevant	14		2	207-214
		Ataxia-telangiectasia	W. G. Larsen	1966	Archives of Dermatology	exclude	Not original/review	94		2	226-7
		Selected Reviews of Literature - Enzyme Induction by Drugs - Ataxia-Telangiectasia	W. G. Larsen	1966	Archives of Dermatology	exclude	Not original/review	94		2	226-&
		The immunological system of the child: Part II: Immunological deficiency states	C. A. Janeway	1966	Archives of Disease in Childhood	exclude	Not original/review	41		218	366-374
		The nosological position of ataxia-telangiectasia retrospective study of the first observation	L. Martin	1966	Journal of the Neurological Sciences	exclude	Not original/review	3		1	43710
		A case of founder effect in Russian patients with hemophilia A.	Salomashkina V. Pshenichnikova O. Perina F. Surin V.	1967	Acta Neurologica Scandinavica	exclude	No A-T
		Neurodegeneration in xeroderma pigmentosum	A. M. R. Taylor	1967	Brain	exclude	No A-T	131		8	1967-1968
		[Antibody deficiency syndromes: anatomo-clinical definition. Presentation of a case of acquired primary "typical" hypogammaglobulinemia]	P. C. Tosi, L.//De Magistris, L.	1967	Archivio de Vecchi Per l Anatomia Patologica e la Medicina Clinica	exclude	not clinically relevant	50		1	325-52
		Chromosome breakage and blastic transformation of lymphocytes in ataxia-telangiectasia	A. F. Gropp, G.	1967	Humangenetik	exclude	not clinically relevant	5		1	77-9
		Heterogeneity of skin-sensitizing antibodies	P. B. Fireman, M.//Gitlin, D.	1967	Journal of Allergy	exclude	not clinically relevant	40		5	259-68
		The IgA antibody system	M. A. C. South, M. D.//Hong, R.//Good, R. A.	1967	Current Topics in Developmental Biology	exclude	not clinically relevant	2			191-222
		Ataxia telangiectasia. Louis-Bar syndrome		1967	The Journal of Pediatrics	exclude	Not original/review	70		3 PART 2	487
		Neurocutaneous syndromes	M. A. P. Perlstein, M. O.	1967	Pediatric Clinics of North America	exclude	not original/review	14		4	933-48
		Ataxia in the neonatally thymectomized rat: A morphologic study of the central nervous system	L. G. T. Tedeschi, C. G.	1968	Journal of Neuropathology and Experimental Neurology	exclude	animal study	27		2	324-332
		[Louis-Bar-like syndrome in adults]	E. Nemeth	1968	Klinische Monatsblatter fur Augenheilkunde	exclude	no A-T	153		5	655-60
		Chronic pulmonary disease associated with an unusual dysgammaglobulinaemia	J. I. S. P. Tennenbaum, R. L.//Cerilli, G. J.	1968	Clinical & Experimental Immunology	exclude	No A-T	3		9	983-8
		IgA deficiency and susceptibility to infection	C. D. West	1968	Journal of Pediatrics	exclude	No A-T	73		4	644-5
		Infantile eczema and systemic disease	A. Rostenberg, Jr.//Solomon, L. M.	1968	Archives of Dermatology	exclude	No A-T	98		1	41-6
		Selective gamma-A-globulin deficiency, with dominant autosomal inheritance in a Swiss family	F. A. Stocker, P.//Rossi, E.	1968	Archives of Disease in Childhood	exclude	No A-T	43		231	585-8
		[Methods for the quantitative determination of plasma proteins by immunoprecipitation]	W. R. Becker, W.//Schwick, H. G.//Storiko, K.	1968	Zeitschrift fur Klinische Chemie und Klinische Biochemie	exclude	not clinically relevant	6		3	113-22
		[Muscular diseases and serum protein anomalies]	E. K. Satoyoshi, M.//Okazaki, T.	1968	Saishin Igaku. Recent Medicine	exclude	not clinically relevant	23		8	1662-8
		[The antibody deficiency syndrome and the skin]	G. Brehm	1968	Hautarzt	exclude	not clinically relevant	19		5	193-202
		Complement and complement component activities in diseases associated with repeated infections and malignancy	H. P. Gewurz, R. J.//Good, R. A.	1968	International Archives of Allergy & Applied Immunology	exclude	not clinically relevant	33		4	368-88
		Cutaneous clues to visceral cancer	H. O. K. Perry, J. M.//Moertel, C. G.	1968	Minnesota Medicine	exclude	not clinically relevant	51		12	1719-26
		DN synthesis in vitro in leukocytes from patients with ataxia telangiectasia	C. K. E. Naspitz, A. H.//Richter, M.	1968	International Archives of Allergy & Applied Immunology	exclude	not clinically relevant	33		3	217-26
		Dysgammaglobulinemia type IV	J. I. S. P. Tennenbaum, R. L.//Cerilli, G. J.	1968	Lancet	exclude	not clinically relevant	1		7539	420-1
		Editorial comment	C. D. West	1968	The Journal of Pediatrics	exclude	not clinically relevant	73		4	644-645
		Human antibodies to human IgA globulins	H. H. G. Fudenberg, E. R.//Vyas, G. N.//Mackenzie, M. R.	1968	Immunochemistry	exclude	not clinically relevant	5		2	203-6
		Immune imbalance in dysgammaglobulinaemia type IV	J. R. Hobbs	1968	Lancet	exclude	not clinically relevant	1		7534	110-4
		Lymphocytes in congenital immunological deficiency diseases	S. P. Gotoff	1968	Clinical & Experimental Immunology	exclude	not clinically relevant	3		8	843-56
		[Classification of immuno-deficiency diseases]	C. Nezelof	1968	Archives Francaises de Pediatrie	exclude	Not original/review	25		7	781-825
		Current concepts of central lymphoid tissues in immunology	P. E. Hermans	1968	Annals of Otology, Rhinology & Laryngology	exclude	Not original/review	77		3	406-24
		Dermatological manifestations of the immunity deficiency syndromes	N. R. Rowell	1968	British Journal of Dermatology	exclude	Not original/review	80		9	618-20
		The application of multicompartmental analysis to problems of clinical medicine. Combined clinical staff conference at the National Institutes of Health	N. I. B. Berlin, M.//Berk, P. D.//Phang, J. M.//Waldmann, T. A.	1968	Annals of Internal Medicine	exclude	not original/review	68		2	423-48
		[Phakomatoses, their characteristics and clinical manifestations]	B. Erbertova-Zalska	1969	Ceskoslovenska Dermatologie	exclude	No A-T	44		1	43699
		Xeroderma Pigmentosum: Clinical and Laboratory Investigation of Its Basic Defect	W. B. L. Reed, B.//Sugarman, G.//Cleaver, J. E.//Melnyk, J.	1969	JAMA: The Journal of the American Medical Association	exclude	no A-T	207		11	2073-2079
		[Medullary angiomas, segmentary or generalized vascular dysplasias and phakomatoses]	R. H. Djindjian, M.//Houdart, R.	1969	Revue Neurologique	exclude	not clinically relevant	121		1	109-11
		Clinical aspects of immune deficiency states	H. M. Lessof	1969	Transactions of the St Johns Hospital Dermatological Society	exclude	not clinically relevant	55		2	189-91
		Constitutional disorders of man predisposing to leukemia and lymphoma	J. F. Fraumeni, Jr.	1969	National Cancer Institute Monographs	exclude	not clinically relevant	32			221-32
		Cytogenetic, immunological, and cytological studies on two families with Bloom's Syndrome	J. Keutel	1969	Human Genetics	exclude	not clinically relevant	8		2	142-157
		Genetically determined defects in host resistance to infection: cellular immunologic aspects	S. D. F. Douglas, H. H.	1969	Medical Clinics of North America	exclude	not clinically relevant	53		4	903-22
		Impaired lymphocyte transformation in ataxia-telangiectasia in part due to a plasma inhibitory factor	D. E. O. McFarlin, J. J.	1969	Journal of Immunology	exclude	not clinically relevant	103		6	1212-22
		Isoimmune anti-IgA causing anaphylactoid transfusion reactions	G. N. F. Vyas, H. H.	1969	New England Journal of Medicine	exclude	not clinically relevant	280		19	1073-4
		Metabolism of immunoglobulins	T. A. S. Waldmann, W.	1969	Progress in Allergy	exclude	not clinically relevant	13			1-110
		[Ataxia-telangiectasia]	J. P. Escande, Hewitt, J.	1969	Presse Medicale	exclude	Not original/review	77		10	339-40
		Respiratory complications of ataxia-telangiectasia	A. J. Ammann	1969	New England Journal of Medicine	exclude	Not original/review	281		18	1019
		[Familial disease characterized by the association of a nonprogressive ataxic gait, palmar telangiectasis and hypogammaglobulinemia]	A. D.-O. Rabano Navas, M. C.//Martinez, A.	1970	Archivos de Neurobiologia	exclude	no A-T	33		2	233-6
		[Skin manifestations of hypoglobulinemia and agammaglobulinemia]	P. G. de Graciansky, J.	1970	Bulletin de la Societe Francaise de Dermatologie et de Syphiligraphie	exclude	No A-T	77		5	654-65
		Disorders of immunoglobulin metabolism	Anonymous	1970	British Journal of Clinical Practice	exclude	No A-T	24		10	407
		[Bilateral telangiectasis of the conjunctiva with arcus lipoides]	R. Pape	1970	Bericht Uber die Zusammenkunft der Deutschen Ophthalmologischen Gesellschaft	exclude	not clinically relevant	70			650-6
		[Chromosome abnormalities in constitutional cytopenia]	D. R. Germain, C.	1970	Nouvelle Revue Francaise d Hematologie	exclude	not clinically relevant	10		1	107-17
		[Immunobiological aspects of blood. Humoral factors of natural resistance]	K. S. Heide, H. G.	1970	Naturwissenschaften	exclude	not clinically relevant	57		4	179-84
		[Presence of crystalline inclusions in Schwann cells in several peripheral neuropathies]	G. E. Lyon, P.	1970	Comptes Rendus Hebdomadaires des Seances de l'Academie des Sciences - D: Sciences Naturelles	exclude	not clinically relevant	271		12	1000-2
		[Studies on complement and the primary fraction of complement in ataxia telangiectasia]	L. F. Schongut, G.//Surjan, M.	1970	Acta Paediatrica Academiae Scientiarum Hungaricae	exclude	Not clinically relevant	11		2	89-95
		[Studies on the excretion of acid mucopolysaccharides in 24-hour urine in healthy children and in a group of selected sick children]	A. G. Gebala, T.	1970	Pediatria Polska	exclude	not clinically relevant	45		4	385-91
		[Symposium: allergic reaction and lymphocytes]	M. M. Hanaoka, K.//Okuyama, H.//Powell, A. E.//Yoshida, T.	1970	Arerugi - Japanese Journal of Allergology	exclude	not clinically relevant	19		6	397-400
		[The pathology of immunoglobulins in childhood]	A. B. Gentili, E.//Macchia, P. A.//Baldini, G.	1970	Minerva Pediatrica	exclude	not clinically relevant	22		14	707-68
		Antibody deficiency syndromes	D. G. James	1970	Transactions of the Medical Society of London	exclude	not clinically relevant	86			130-7
		In vitro lymphocyte response in some immunity deficiency diseases and in intrauterine virus infections	W. C. C. Marshall, W. A.//Soothill, J. F.//Dudgeon, J. A.	1970	Proceedings of the Royal Society of Medicine	exclude	not clinically relevant	63		4	351-4
		Insulin levels in hereditary ataxias	B. I. Joffe, Segal, I.,Keller, P.	1970	New England Journal of Medicine	exclude	not clinically relevant	283		25	1410-1
		LEUCOCYTE INTERFERON PRODUCTION IN IMMUNOLOGICAL DEFICIENCY DISEASES	C. G. D. Ray, StarkeyD	1970	The Lancet	exclude	not clinically relevant	295		7641	312
		Lymphocyte proliferation and lymphoproliferative disorders	A. D. J. Rubin, L. I.//Brown, S. M.	1970	Progress in experimental tumor research. Fortschritte der experimentellen Tumorforschung. Progres de la recherche experimentale des tumeurs	exclude	not clinically relevant	13			135-180
		Severe Pyridoxine Deficiency - a Model for Ataxia Telangiectasia	T. E. D. Nelson, S. D.//Shepard, T. H.	1970	Pediatric Research	exclude	not clinically relevant	4		5	441-&
		The significance of secretory immunoglobulins	J. Bienenstock	1970	Canadian Medical Association Journal	exclude	not clinically relevant	103		1	39-43
		Ataxia-telangiectasia. (Clinical and immunological aspects)	E. S. Boder, R. P.	1970	Psychiatrie, Neurologie und Medizinische Psychologie - Beihefte	exclude	Not original/review	13-14			42583
		The immunological deficiency diseases	R. A. G. Gatti, R. A.	1970	Medical Clinics of North America	exclude	Not original/review	54		2	281-307
		[Hereditary deficiency of complement in humans and animals]	N. Pozsgi	1971	Microbiologia, Parazitologia, Epidemiologia	exclude	Animal study	16		6	481-90
		Differences in susceptibility of human cells to mouse sarcoma virus	V. F. Klement, M. H.//McAllister, R. M.//Nelson-Rees, W. A.//Heubner, R. J.	1971	Journal of the National Cancer Institute	exclude	Animal study	47		1	65-73
		[Atypical form of telangiectatic familial neuroectodermal dysplasia with cerebellar syndrome]	M. Ionescu	1971	Neurologia, Psihiatria, Neurochirurgia	exclude	no A-T	16		1	45-51
		Relation between cancer and congenital malformations. The value of small series, with a note on pineal tumors in native and migrant Japanese	R. W. Miller	1971	Israel Journal of Medical Sciences	exclude	no A-T	7		12	1461-4
		Serum IgE concentrations and skin reactivity to anti-IgE antibody in IgA-deficient patients	D. P. B. Schwartz, R. H.	1971	New England Journal of Medicine	exclude	no A-T	284		10	513-7
		[A study with computer of the correlation between modifications of serum proteins in human pathology]	G. L. Sandor, P.//Kerbaol, M.	1971	Comptes Rendus Hebdomadaires des Seances de l'Academie des Sciences - D: Sciences Naturelles	exclude	not clinically relevant	272		2	331-4
		[Experience in morphological systematics of dysplasias of the peripheral blood vessels]	A. P. Milovanov	1971	Vestnik Akademii Meditsinskikh Nauk SSSR	exclude	not clinically relevant	26		10	71-7
		[Primary immunological deficiency diseases. Classification, immunological diagnosis and treatment]	S. O. F. Lie, S. S.	1971	Tidsskrift for Den Norske Laegeforening	exclude	not clinically relevant	91		23	1647-54
		Genetic approaches to the nosology of nervous system defects	P. E. Becker	1971	Birth Defects: Original Article Series	exclude	not clinically relevant	7		1	44835
		Hypogammaglobulinaemia in the United Kingdom. 3. Clinical features of hypogammaglobulinaemia	L. E. Hill	1971	Special Report Series/Medical Research Council (Great Britain)	exclude	not clinically relevant	310			12663
		Hypogammaglobulinaemia in the United Kingdom. IX. Histopathological findings in hypogammaglobulinaemia	N. Woolf	1971	Special Report Series/Medical Research Council (Great Britain)	exclude	not clinically relevant	310			89-95
		Immunologic deficiency diseases	W. B. Strober, R. M.//Waldmann, T. A.	1971	Bulletin on the Rheumatic Diseases	exclude	not clinically relevant	22		9	686-91
		Immunologic responses to bacteriophage phi-X 174 in immunodeficiency diseases	H. D. D. Ochs, S. D.//Wedgwood, R. J.	1971	Journal of Clinical Investigation	exclude	not clinically relevant	50		12	2559-68
		In vitro transformation of human peripheral blood lymphocytes	H. Hayakawa	1971	Japanese Journal of Medical Science & Biology	exclude	not clinically relevant	24		3	192-3
		Quantified deficiency of lymphocyte response to phytohaemagglutinin in immune deficiency diseases	C. S. F. Hosking, M. G.//Simons, M. J.	1971	Clinical & Experimental Immunology	exclude	not clinically relevant	9		4	467-76
		Relation of IgA and IgE to Bodily Defenses	R. A. C. Good, Y. S.	1971	New England Journal of Medicine	exclude	not clinically relevant	284		10	552-553
		Selective IgA Deficiency and Autoimmunity	A. J. H. Ammann, R.//Dvorak, H. F.	1971	New England Journal of Medicine	exclude	not clinically relevant	284		17	985-986
		Some interesting features concerning acute phase globulins in ataxia telangiectasia	G. S. Sandor, L.	1971	Research Communications in Chemical Pathology & Pharmacology	exclude	not clinically relevant	2		2	228-35
		Spontaneous chromosomal breakage and high incidence of leukemia in inherited disease	T. M. K. Schroeder, R.	1971	Blood	exclude	not clinically relevant	37		1	96-112
		The establishment of a normal human population dose-response curve for lymphocytes cultured with PHA (phytohaemagglutinin)	M. G. Fitzgerald	1971	Clinical & Experimental Immunology	exclude	not clinically relevant	8		3	421-5
		The thymus gland: experimental and clinical studies of its role in the development and expression of immune functions	A. L. W. Goldstein, A.	1971	Advances in Metabolic Disorders	exclude	Not clinically relevant	5			149-82
		[Classification of some hereditary nervous diseases--the "heredo-ataxias"]	S. Refsum	1971	Nordisk Medicin	exclude	not original/review	85		14	428-9
		Immune deficiency syndromes: a guide for clinical investigation	A. S. Hanissian	1971	Southern Medical Journal	exclude	Not original/review	64		4	483-90
		Occurrence of malignancy in immunodeficiency diseases. A literature review	R. A. G. Gatti, R. A.	1971	Cancer	exclude	Not original/review	28		1	89-98
		Rosette formation with sheep erythrocytes	J. G. Yata, N.	1972	Lancet	exclude	animal study	1		7740	42-3
		Juvenile rheumatoid arthritis. Cellular hypersensitivity and selective IgA deficiency	R. S. B. Panush, N. E.//Schur, P. H.//Rocklin, R. E.//David, J. R.//Stillman, J. S.	1972	Clinical and Experimental Immunology	exclude	No A-T	10		1	103-115
		Pulmonary manifestations of systemic diseases in infants	J. A. Kirkpatrick, Jr.//Capitanio, M. A.	1972	Seminars in Roentgenology	exclude	No A-T	7		2	149-72
		[Brain damage in infants--brain lesions in several cases of inborn errors of metabolism]	S. Kamoshita	1972	Shinkei Kenkyu No Shimpo - Advances in Neurological Sciences	exclude	not clinically relevant	16		3	438-46
		[Cytogenetics and hemopathies]	R. Berger	1972	Nouvelle Revue Francaise d Hematologie	exclude	not clinically relevant	12		4	510-5
		[Editorial: Congenital humoral immunologic deficiency syndromes]	G. B. Stoelinga	1972	Padiatrie und Padologie	exclude	not clinically relevant	7		1	41334
		[Immunological surveillance and spontaneous carcinogenesis]	J. C. Salomon	1972	Annales de l'Institut Pasteur	exclude	not clinically relevant	122		4	669-75
		[Most recently acquired data on pathoproteinemias]	R. D. G. Cimino, R.	1972	Minerva Medica	exclude	not clinically relevant	63		22	1325-32
		[Mutations induced in vitro by an alkylating agent (zitostop) in malignant diseases and in syndromes predisposing to malignancy]	D. F. Schuler, G.//Dobos, M.	1972	Humangenetik	exclude	not clinically relevant	16		4	329-36
		[Usefulness of Nadi's reaction in the diagnosis of the nervous system and muscles]	K. Z. Mazurkiewicz, H.	1972	Neurologia i Neurochirurgia Polska	exclude	not clinically relevant	6		5	837-40
		Alpha-2-M-globulin pathology	G. O. Sandor, C.	1972	Research Communications in Chemical Pathology & Pharmacology	exclude	not clinically relevant	3		3	655-61
		Antigen-binding lymphocytes in children with immune deficiency	J. M. H. Dwyer, C. S.	1972	Clinical & Experimental Immunology	exclude	Not clinically relevant	12		2	161-9
		Arthritis and immunodeficiency	J. F. S. McLaughlin, J.//Wedgwood, R. J.	1972	Journal of Pediatrics	exclude	not clinically relevant	81		4	801-3
		Beta-fetoprotein as a thymus-dependent factor in humans	S. S. L. Vasileiskii, Y. M.//Petrov, R. V.	1972	Soviet Journal of Developmental Biology	exclude	not clinically relevant	3		2	160-2
		IgA determinants on B-lymphocytes in patients with deficiency of circulating IgA	A. R. R. Lawton, S. A.//Self, K. S.//Cooper, M. D.	1972	Journal of Laboratory & Clinical Medicine	exclude	not clinically relevant	80		1	26-33
		Immunodeficiency disease and malignancy. Various immunologic deficiencies of man and the role of immune processes in the control of malignant disease	Anonymous	1972	Annals of Internal Medicine	exclude	not clinically relevant	77		4	605-28
		Immunologic abnormalities: roentgen observations	J. A. C. Kirkpatrick, M. A.//Marcondes Pereira, R.	1972	Radiologic Clinics of North America	exclude	not clinically relevant	10		2	245-59
		Immunological deficiency and impaired resistance to infection	K. W. Walton	1972	British Medical Journal	exclude	not clinically relevant	1		5798	498-501
		Increased interferon release and morphological alteration in human cells by repeated exposure to double-stranded RNA	A. V. d. B. Billiau, H.//De Somer, P.	1972	Journal of General Virology	exclude	not clinically relevant	14		1	25-31
		Lymphocyte-macrophage interaction in antigen induced in vitro lymphocyte transformation in patients with the Wiskott-Aldrich syndrome and other diseases with anergy	R. M. O. Blaese, J. J.//Seeger, R. C.//Waldmann, T. A.	1972	Cellular Immunology	exclude	Not clinically relevant	4		3	228-42
		Pancreatic Carcinoma and Diabetes-Mellitus in Families of Ataxia-Telangiectasia Probands	L. S. Sholman, M.	1972	American Journal of Human Genetics	exclude	not clinically relevant	24		6	A48-&
		Relations between immunity and malignancy	R. A. Good	1972	Proceedings of the National Academy of Sciences of the United States of America	exclude	not clinically relevant	69		4	1026-32
		Some new developments in the field of immunotherapy	M. Weichsel	1972	Proceedings of the Rudolf Virchow Medical Society in the City of New York	exclude	not clinically relevant	29			67-75
		Spontaneous chromosomal instability	E. Passarge	1972	Humangenetik	exclude	not clinically relevant	16		1	151-7
		Susceptibility of cells from patients with primary immunodeficiency diseases to transformation by simian virus 40	J. H. G. Kersey, R. A.//Good, R. A.//Aaronson, S. A.//Todaro, G. J.	1972	Proceedings of the National Academy of Sciences of the United States of America	exclude	not clinically relevant	69		4	980-2
		The cancer cell	D. G. Harnden	1972	Proceedings of the Royal Society of Medicine	exclude	not clinically relevant	65		12	1118-20
		Transformation of cells in culture from children with chromosomal and immune deficiency disorders	S. H. Levin, T.	1972	Israel Journal of Medical Sciences	exclude	not clinically relevant	8		2	133-6
		Cutaneous signs of internal malignancy	R. R. Kierland	1972	Southern Medical Journal	exclude	Not original/review	65		5	563-8
		Genes which increase chromosomal instability in somatic cells and predispose to cancer	J. German	1972	Progress in Medical Genetics	exclude	Not original/review	8			61-101
		IgE in immunodeficiency	S. H. W. Polmar, T. A.//Terry, W. D.	1972	American Journal of Pathology	exclude	Not original/review	69		3	499-512
		Phakomatoses	R. C. Karlsberg	1972	JFMA - Journal of the Florida Medical Association	exclude	Not original/review	59		3	19-23
		Recurring infections of the upper respiratory tract and behaviour of serum immunoglobulins	O. C. Sala, V.	1972	Journal of Laryngology & Otology	exclude	Not original/review	86		10	1057-61
		The phakomatoses	R. L. F. Font, A. P.	1972	International Ophthalmology Clinics	exclude	Not original/review	12		1	18264
		Thymic function, immunologic deficiency, and autoimmunity	D. Osoba	1972	Medical Clinics of North America	exclude	Not original/review	56		2	319-35
		Human thymus lymphoid tissue (HTL) antigen, complement receptor and rosette formation with sheep erythrocytes of the lymphocytes from primary immunodeficiency diseases	J. T. Yata, I.//Arimoto, T.//Goya, N.//Tachibana, T.	1973	Clinical & Experimental Immunology	exclude	animal study	14		3	309-17
		Coats disease. A condition that may mimic the Sturge-Weber syndrome	H. B. P. Allen, H. L.	1973	Archives of Dermatology	exclude	No A-T	108		3	413-5
		Fanconi-Like Syndrome: Immunologic Deficiency, Pancytopenia, and Cutaneous Malignancies	D. R. Abels, W. B.	1973	Archives of Dermatology	exclude	No A-T	107		3	419-423
		Structure and function of the gastrointestinal tract in primary immunodeficiency syndromes a study of 39 patients	M. E. O. Ament, H. D.//Davis, S. D.	1973	Medicine (United States)	exclude	No A-T	52		3	227-248
		[Immune function and transfer factor]	P. J. B. Grob, F.//Schulz, K. H.	1973	Deutsche Medizinische Wochenschrift	exclude	not clinically relevant	98		9	446-51
		[Oligoclonal globulins in neurology]	D. B. Karcher, F.//Lowenthal, A.	1973	Acta Neurologica Belgica	exclude	Not clinically relevant	73		1	62
		[Transplantation of the thymus together with the sternum in primary immunologic deficiency]	M. M. I. Lopukhin Iu, I.//Petrov, R. V.	1973	Vestnik Akademii Meditsinskikh Nauk SSSR	exclude	not clinically relevant	28		8	41-50
		A comparison of three radioimmunoassay techniques for the measurement of serum IgE	S. H. W. Polmar, T. A.//Terry, W. D.	1973	Journal of Immunology	exclude	not clinically relevant	110		5	1253-1261
		Antibodies to human collagen in subjects with selective IgA deficiency	J. V. M. Wells, D.//Fudenberg, H. H.	1973	Clinical & Experimental Immunology	exclude	Not clinically relevant	13		2	203-8
		B and T lymphocytes in primary immunodeficiency disease in man	K. J. P. Gajl-Peczalska, B. H.//Biggar, W. D.//Good, R. A.	1973	Journal of Clinical Investigation	exclude	not clinically relevant	52		4	919-28
		Chromosome aberrations--red herring or red flag?	L. G. Jackson	1973	Journal of Occupational Medicine	exclude	not clinically relevant	15		1	29-32
		Chromosomes in Ataxia-Telangiectasia	M. M. Cohen, Kohn, G.,Dagan, J.	1973	Lancet	exclude	Not clinically relevant	2		7844	1500-1500
		Cytogenetics of clonal growths	J. Lejeune	1973	New England Journal of Medicine	exclude	not clinically relevant	289		6	320-1
		Disorders of host defense against infection. Pathophysiologic and diagnostic considerations	R. B. Johnston, Jr.//Lawton, A. R., 3rd//Cooper, M. D.	1973	Medical Clinics of North America	exclude	not clinically relevant	57		2	421-40
		Evidence for a Consistent Chromosomal Abnormality in Ataxia-Telangiectasia (a-T) Lymphocytes	F. M. Hecht, B. K.	1973	American Journal of Human Genetics	exclude	not clinically relevant	25		6	A32-A32
		Immunfunktion und Transfer-Faktor	P. J. B. Grob, F.//Schulz, K. H.	1973	Deutsche Medizinische Wochenschrift	exclude	not clinically relevant	98		9	446-451
		Immunodeficiency in developmental perspective	R. A. Good	1973	Harvey Lectures	exclude	not clinically relevant	67			1-107
		In vitro chromosomal radiosensitivity in "chromosomal breakage syndromes"	M. C. Higurashi, P. E.	1973	Cancer	exclude	not clinically relevant	32		2	380-3
		Infectious disease problems in various hematologic disorders	L. G. L. Smith, D.	1973	Medical Clinics of North America	exclude	not clinically relevant	57		2	409-20
		Phytohemagglutinin (PHA) skin test in the diagnosis of cellular immunodeficiency	G. J. S. Lawlor Jr, E. R.//Kaplan, M. S.//Sengar, D. P. S.//Terasaki, P. I.	1973	The Journal of Allergy and Clinical Immunology	exclude	not clinically relevant	52		1	31-37
		Primary immunodeficiency diseases and cancer: the immunodeficiency-cancer registry	J. H. S. Kersey, B. D.//Good, R. A.	1973	International Journal of Cancer	exclude	not clinically relevant	12		2	333-47
		The lymphocytes in primary immunodeficiencies: surface markers and functional properties	F. Aiuti	1973	Folia allerg.	exclude	not clinically relevant	20		5	288-302
		The neonatal thymus and sternum transplantation in primary immunologic insufficiency (Russian)	Y. M. M. Lopukhin, Y. I.//Petrov, R. V.	1973	Vestn.akad.med.nauk sssr	exclude	not clinically relevant	28		8	41-50
		The primary immunodeficiency diseases: classification, pathogenesis and treatment	R. A. S. Gatti, M.	1973	Turkish Journal of Pediatrics	exclude	not clinically relevant	15		4	195-215
		Transfer factor therapy in immuno deficiencies	C. R. Griscelli, J. P.//Betuel, H.//Herzog, C.//Touraine, J. L.	1973	Biomedicine	exclude	not clinically relevant	18		3	220-227
		Ataxia-telangiectasia--clonal growth of translocation lymphocytes	F. M. Hecht, B. K.//Koler, R. D.	1973	New England Journal of Medicine	exclude	not original/review	289		6	286-91
		Clinical dermatology. 1	N. A. W. Soter, D. S.//Fitzpatrick, T. B.	1973	New England Journal of Medicine	exclude	not original/review	289		4	189-95
		Current therapeutic perspectives in hereditary diseases	L. Cartagenova	1973	Gaslini	exclude	Not original/review	5		2	97-98
		Genetic disorders associated with chromosomal instability and cancer	J. German	1973	Journal of Investigative Dermatology	exclude	Not original/review	60		6	427-434
		The thymus in health and disease. Part II. The immune deficiency states of thymic origin	I. Shukry	1973	Gazette of the Egyptian Paediatric Association	exclude	Not original/review	21		4	43651
		Clinical considerations and psychodiagnostic analysis in four cases of ataxia telangiectasia (Louis Bar's syndrome)	M. L. Francini Scoccianti, Giorgi, L.,Gobbi, U.	1973	Clinica Pediatrica	exclude	Unable to locate abstract or full text	55		1	47088
		Chromosome breakage in users of marihuana	M. A. K. Stenchever, T. J.//Allen, M. A.	1974	American Journal of Obstetrics and Gynecology	exclude	no A-T	118		1	106-113
		Family Studies in Hodgkin's Disease	J. F. Fraumeni	1974	Cancer Research	exclude	No A-T	34		5	1164-1165
		Immunologic deficiency syndromes	J. M. De Sousa Pinto	1974	Arquivo de Patologia	exclude	No A-T	46		2019-03-02	287-298
		Lymphocyte subpopulations in immunodeficiency disorders. I. Human thymus-lymphoid tissue antigen	J. G. Yata, R. A.//Klein, G.//Good, R. A.//Tsukimoto, I.	1974	Clinical Immunology and Immunopathology	exclude	no A-T	2		4	519-525
		Peripheral Neuropathy in Neurological Degenerative Diseases. A clinical, conduction velocity and electromyo graphic study	A. K. Mitsudome, T.//Takashima, S.//Yokota, K.//Yuasa, T.//Nawa, A.//Takeshita, K.	1974	No to hattatsu	exclude	no A-T	6		3	189-197
		[Developmental skin defects caused by chromosomal aberrations]	J. K. Kozlowski, I.	1974	Przeglad Dermatologiczny	exclude	not clinically relevant	61		2	227-34
		[Immuno-deficiency states and the lungs (author's transl)]	H. D. Flad	1974	Praxis der Pneumologie Vereinigt Mit der Tuberkulosearzt	exclude	not clinically relevant	28		8	415-9
		[Role of the thymus gland in the pathogenesis of autoimmune diseases (a review of the literature)]	V. A. Ado	1974	Zhurnal Mikrobiologii, Epidemiologii i Immunobiologii	exclude	not clinically relevant			12	83-9
		[Thymic hyperplasia and certain immunodeficient syndromes]	T. E. L. I. Ivanovskaia, M.	1974	Arkhiv Patologii	exclude	not clinically relevant	36		10	33-9
		8Disturbances of amino acid metabolism in clinical syndromes not characterised by a primary amino acidopathy	H. J. P. Bremer, H.	1974	Clinics in Endocrinology and Metabolism	exclude	not clinically relevant	3		1	131-143
		ARE POMPIDOU'S REFRINGENT LYMPHOCYTES THYMUS-DEPENDENT ?	D. P. Lindner, IsoldaA	1974	The Lancet	exclude	not clinically relevant	304		7882	724-725
		Autoimmunity: ophthalmological aspects	A. L. Villegas	1974	Rev.soc.colomb.oftalmol.	exclude	not clinically relevant	5		3	115-157
		B- and T-lymphocyte markers on transformed lymphocytes from mitogen-stimulated cultures of normal and CLL lymphocytes and on tonsil blasts	J. L. H. Smith, D.	1974	Clinical & Experimental Immunology	exclude	Not clinically relevant	17		4	547-60
		Cellular instability and susceptibility to malignancy	D. G. Harnden	1974	Proceedings of the Royal Society of Medicine	exclude	not clinically relevant	67		2	101-2
		CHROMOSOMALLY MARKED LYMPHOCYTE CLONES IN ATAXIA-TELANGIECTASIA	F. M. Hecht, BarbaraK	1974	The Lancet	exclude	not clinically relevant	303		7857	563-564
		Clinical applications of in vitro lymphocyte tests	R. E. Rocklin	1974	Progress in Clinical Immunology	exclude	not clinically relevant	2			21-67
		Cytogenetic study of patients with ataxia-telangiectasia	N. P. L. Bochkov, Y. M.//Kuleshov, N. P.//Kovalchuk, L. V.	1974	Humangenetik	exclude	not clinically relevant	24		2	115-28
		Editorial: Alpha 1-fetoprotein: need for quantitative assays	E. Alpert	1974	New England Journal of Medicine	exclude	not clinically relevant	290		10	568-9
		Genetic aspects of carcinogenesis	T. M. Schroeder	1974	Verhandlungen der Deutschen Gesellschaft fur Innere Medizin	exclude	not clinically relevant	No. 80			1016-1022
		Human antibodies to IgE: a simple method to avoid ambiguous results of the radioimmunosorbent test (RIST)	R. C. V. L. Aalberse, E.//Van Munster, P. J. J.//Nadorp, J. H. J.	1974	The Journal of Laboratory and Clinical Medicine	exclude	not clinically relevant	83		5	831-839
		Hypoplasia of the thymus and some immunodeficiency syndromes (Russian)	T. E. L. Y. Ivanovskaya, M.	1974	Arkhiv Patologii	exclude	not clinically relevant	36		10	33-39
		Immunity and Oncogenesis	Z. Danilevicius	1974	JAMA: The Journal of the American Medical Association	exclude	not clinically relevant	230		8	1179
		Immunity in leukemia	R. A. Gatti	1974	Bollettino dell Istituto Sieroterapico Milanese	exclude	not clinically relevant	53		1	suppl:275-81
		Immunodeficiency states	M. H. Lessof	1974	Proceedings of the Royal Society of Medicine	exclude	not clinically relevant	67		6 Pt 2	530-6
		Immunodeficiency: enigmas and speculations	R. Hong	1974	Progress in Clinical Immunology	exclude	not clinically relevant	2			43466
		Inflammatory linear verrucose epidermal nevus	A. R. Voglino, P.	1974	Chronica Dermatologica	exclude	Not clinically relevant	5		5	1079-1087
		Letter: Are Pompidou's refringent lymphocytes thymus-dependent?	D. P. P. Lindner, I. A.	1974	Lancet	exclude	Not clinically relevant	2		7882	724-5
		Lymphocyte markers for B- and T-cells in primary immunodeficiency diseases	H. U. G. Schwenk, E.//Pluss, H. J.//Pilgrim, U.//Hitzig, W. H.	1974	Klinische Wochenschrift	exclude	not clinically relevant	52		9	426-32
		Lymphocytes bearing complement receptors, surface immunoglobulins and sheep erythrocyte receptors in primary immunodeficiency diseases	J. R. S. Luckasen, A.//Gajl-Peczalska, K. J.//Kersey, J. H.	1974	Clinical and experimental immunology	exclude	not clinically relevant	16		4	535-540
		Lymphoreticular neoplasia in immunosuppression: facts and fancies	G. R. Kruger	1974	Beitrage zur Pathologie	exclude	not clinically relevant	151		3	221-33
		Meeting report of the Second International Workshop on Primary Immunodeficiency Diseases in Man	B. H. F. Belohradsky, J.//Fudenberg, H. H.//Good, R. A.//Kunkel, H. G.//Rosen, F.	1974	Clinical Immunology & Immunopathology	exclude	not clinically relevant	2		2	281-95
		Membrane receptors and in vitro responsiveness of lymphocytes in human immunodeficiency	R. I. B. Schiff, R. H.//Gilbertsen, R. B.//Metzgar, R. S.	1974	Journal of Immunology	exclude	not clinically relevant	112		1	376-86
		Occurrence of a Translocation (7-14) Which Has Been Associated with Ataxia-Telangiectasia in Cytogenetic Studies of Spontaneous Chromosomal-Aberrations in Human Leukocyte-Cultures	J. W. B. Cooledge, J. W.//Hoggard, M. J.	1974	American Journal of Human Genetics	exclude	not clinically relevant	26		6	A23-A23
		Preleukemic states	R. V. Pierre	1974	Seminars in Hematology	exclude	not clinically relevant	11		1	73-92
		Radioimmunoassay of alpha fetoprotein in the diagnosis of malignancy	T. A. M. Waldmann, K. R.//Suer, M. E.//Blackman, M. A.//Princler, G. L.	1974	Johns Hopkins Medical Journal - Supplement	exclude	not clinically relevant	3			257-62
		Relationship between chromosomal instability and leukemia	T. M. Schroeder	1974	Hamatologie und Bluttransfusion	exclude	not clinically relevant	14			94-6
		Release of skin reactive factor by human lymphocytes. An in vitro correlate of cellular immunity	Z. R. Spirer, A.//Assif, E.//Zakut, V.//Bogair, N.	1974	International Archives of Allergy & Applied Immunology	exclude	not clinically relevant	46		3	331-8
		Studies on isolated human skeletal muscle fibers. Including a proposed pattern of nuclear distribution and a concept of nuclear territories	B. H. D. Landing, L. G.//Wells, T. R.	1974	Human Pathology	exclude	not clinically relevant	5		4	441-461
		Systematised angiodysplasias: Classification. Nosology	J. M. P. Andre, L.//Kissel, P.	1974	J.neuroradiol.	exclude	not clinically relevant	1		1	16497
		T- and B-lymphocytes in immunological disorders	J. O. Yata, K.//Nakagawa, T.//Sumiya, M.	1974	Allergie und Immunologie	exclude	Not clinically relevant	20-21		4	403-12
		The cellular basis of IgA deficiency in humans	A. R. W. Lawton, L. Y.//Cooper, M. D.	1974	Advances in Experimental Medicine & Biology	exclude	Not clinically relevant	45		0	373-80
		The use of a radioimmunoassay for alpha-fetoprotein in the diagnosis of malignancy	T. A. M. Waldmann, K. R.	1974	Cancer	exclude	not clinically relevant	34		4 Suppl	suppl:1510-5
		Transfer factor therapy	C. G. Francke, P. J.	1974	Schweizerische Medizinische Wochenschrift	exclude	not clinically relevant	104		4	146-147
		Deficient defenses in children. III. Combined defects	J. G. Oehme, D.	1974	Deutsches Arzteblatt	exclude	Not original/review	71		11	775-779
		L'immunoglobuline A, première ligne de défense	B. Halpern	1974	Revue francaise d'allergologie et d'immunologie clinique	exclude	Not original/review	14		3	149-153
		Primary immunodeficiency	F. S. Rosen	1974	Pediatric Clinics of North America	exclude	not original/review	21		3	533-49
		The association of congenital malformations and malignant tumors in infants and children	M. A. H. Valdes-Dapena, D. S.//DiGeorge, A. M.	1974	Annals of Clinical & Laboratory Science	exclude	Not original/review	4		5	363-71
		The nude mouse: a model of deficient T-cell function	M. M. Pelleitier, S.	1975	Methods and achievements in experimental pathology	exclude	Animal study	7			149-166
		Clinical and immunologic features of selective IgA deficiency	R. H. Buckley	1975	Birth Defects: Original Article Series	exclude	No A-T	11		1	134-42
		Familial dysequilibrium-diplegia with T-lymphocyte deficiency	J. F. Graham-Pole, A.//Gibson, A. A.//Stephenson, J. B.	1975	Archives of Disease in Childhood	exclude	No A-T	50		12	927-32
		Primary immunodeficiency diseases and malignancy	G. D. M. Shackelford, W. H.	1975	Amer.j.roentgenol.	exclude	no A-T	123		1	144-153
		Primary immunodeficiency with early encephalopathy in two siblings. An anatomo-clinical study	O. Bugiani, Toso, V.,Gatti, R.,Mancardi, G. L.,Leonardi, A.	1975	European Neurology	exclude	no A-T	13		5	405-17
		[1 of the possible trends of study in oncology]	A. I. Serebrov	1975	Voprosy Onkologii	exclude	not clinically relevant	21		8	43802
		[Immunological deficiency syndromes (author's transl)]	M. Burghart-Czaplinska	1975	Przeglad Lekarski	exclude	not clinically relevant	32		11	821-5
		[Immunostimulation in severe infections]	P. J. Grob	1975	Internist	exclude	not clinically relevant	16		10	486-91
		A 14/14 marker chromosome lymphocyte clone in ataxia telangiectasia	J. M. B. Rary, M. A.//Kelly, T. E.	1975	Journal of Heredity	exclude	not clinically relevant	66		1	33-5
		A spectrum of B-cell differentiation defects	A. R. W. Lawton, L. Y.//Cooper, M. D.	1975	Birth Defects: Original Article Series	exclude	not clinically relevant	11		1	28-32
		Activation of T-cells rosettes in immunodeficient patients by thymosin	D. W. A. Wara, A. J.	1975	Annals of the New York Academy of Sciences	exclude	not clinically relevant	249			308-15
		Aplasia and dysplasia of the thymus	F. G. Freycon, R.	1975	Cah.med.lyon.	exclude	not clinically relevant	51		23	1325-1328
		Apparent "in situ" clone of cytogenetically marked ataxia-telangiectasia lymphocytes	E. B. H. Hook, N. H.//Calka, O. J.	1975	Humangenetik	exclude	not clinically relevant	30		3	251-7
		Application of T and B cell markers in the analysis of immunodeficiency status	J. T. Yata, I.//Nakagawa, T.//Shimbo, T.	1975	Keio Journal of Medicine	exclude	not clinically relevant	24		4	335-346
		Ataxia telangiectasia: a human mutation with abnormal radiation sensitivity	A. M. H. Taylor, D. G.//Arlett, C. F.//Harcourt, S. A.//Lehmann, A. R.//Stevens, S.//Bridges, B. A.	1975	Nature	exclude	not clinically relevant	258		5534	427-9
		Binding of 125I insulin to cultured human fibroblasts	R. E. A. Gorman, J.//Swift, M.	1975	Clinical Research	exclude	not clinically relevant	23		3
		Chromatid Exchange-Rates in Ataxia-Telangiectasia	E. B. P. Hook, B.//Hatcher, N. H.	1975	Pediatric Research	exclude	not clinically relevant	9		4	313-313
		Chromosomal instability and malignancy	T. M. Schroeder	1975	Excerpta medica,ics no.350 -	exclude	not clinically relevant	Vol. 2			62-65
		Connections of the cerebellar grains with neuroglial and vascular structures. Interpretation of the grain as a modified neuroglial element	J. Vaquero Crespo	1975	Acta Anatomica	exclude	Not clinically relevant	92		3	417-423
		Depression of human peripheral lymphocyte reactivity to phytohemagglutinin and concanavalin A by human alpha 1 fetoprotein (AFP)	B. P. D. S. Colquhoun, R.//DeCoteau, W. E.	1975	Clinical Research	exclude	not clinically relevant	23		5
		Description of Ataxia Telangiectasia	P. Skrabanek	1975	New England Journal of Medicine	exclude	Not clinically relevant	293		9	457-458
		DNA strained breakage repair in ataxia telangiectasia fibroblast-like cells	R. A. Vincent, Jr.//Sheridan, R. B., 3rd//Huang, P. C.	1975	Mutation Research	exclude	not clinically relevant	33		2019-03-02	357-66
		DNA strand breakage repair in ataxia telangiectasia fibroblast-like cells	R. A. S. I. Vincent Jr, R. B.//Huang, P. C.	1975	Mutation Research - Fundamental and Molecular Mechanisms of Mutagenesis	exclude	not clinically relevant	33		2019-03-02	357-366
		Genetics and cytogenetics of ataxia telangiectasia and Bloom's syndrome	A. D. Bloom	1975	Modern Problems in Paediatrics	exclude	not clinically relevant	17			43744
		Growth and Cell-Cycle Abnormalities of Cultured Fibroblasts of Ataxia-Telangiectasia Patients	E. B. E. Siegel, E.//Swift, M.	1975	American Journal of Human Genetics	exclude	not clinically relevant	27		6	A81-A81
		Hypothesis: differentiation of the human lymphoid system based on cell surface markers	S. Davis	1975	Blood	exclude	not clinically relevant	45		6	871-80
		Immune deficiency diseases	W. H. Hitzig	1975	Journal of Clinical Pathology - Supplement (Association of Clinical Pathologists)	exclude	not clinically relevant	6			83-91
		Immunoglobulin metabolism in disease	T. A. S. Waldmann, W.//Blaese, R. M.//Terry, W. D.	1975	Birth Defects: Original Article Series	exclude	not clinically relevant	11		1	87-94
		Immunologic heterogeneity of the lymphocyte surface in various diseases	J. H. Nowak, A.	1975	Annals of the Medical Section of the Polish Academy of Sciences	exclude	not clinically relevant	20		3	173-84
		In vitro lymphocytic transformation chromosome breakage and cellular damage in Ataxia-Telangiectasia	Y. Ros	1975	Humangenetik	exclude	not clinically relevant	26		3	223-30
		Interactions in immunodeficiency	J. F. Soothill	1975	Birth Defects: Original Article Series	exclude	not clinically relevant	11		1	50-2
		Lymphocyte surface characteristics in malignant lymphoma	A. C. L. Aisenberg, J. C.	1975	American Journal of Medicine	exclude	not clinically relevant	58		3	300-6
		Lymphocyte-Cultures in Ataxia-Telangiectasia (at)	N. M. Gadoth, R. M.	1975	Clinical Research	exclude	not clinically relevant	23		3	A290-A290
		Malignant Neoplasm in Ataxia-Telangiectasia Families	M. S. Swift, L.//Perry, M.//Chase, C.	1975	Clinical Research	exclude	Not clinically relevant	23		3	A344-A344
		Naturally occurring human antibody to neuraminidase treated human lymphocytes. Antibody levels in normal subjects, cancer patients, and subjects with immunodeficiency	G. N. Rogentine Jr	1975	Journal of the National Cancer Institute	exclude	not clinically relevant	54		6	1307-1311
		Neuocutaneous syndrome (Part 1) (Japanese)	Y. Y. Suzuki, K.	1975	Brain and Nerve	exclude	not clinically relevant	27		4	362-363
		Pine needle oil induces G2/M arrest of HepG2 cells by activating the ATM pathway	B. J. Qiu, W.//Qiu, W.//Mu, W.//Qin, Y.//Zhu, Y.//Zhang, J.//Wang, Q.//Liu, D.//Qu, Z.	1975	Experimental and Therapeutic Medicine	exclude	not clinically relevant	15		2	1975-1981
		Plasma therapy: an alternative to gamma globulin injections in immunodeficiency	E. R. Stiehm	1975	Birth Defects: Original Article Series	exclude	not clinically relevant	11		1	343-6
		Position of β fetoprotein among other fetal proteins (Russian)	S. S. A. Vasileisky, G. E.//Kudashkina, V. M.	1975	Ontogenez	exclude	not clinically relevant	6		2	183-186
		Protein patterns of cerebrospinal fluid in hereditary ataxias and hereditary spastic paraplegia	K. G. S. Kjellin, H.	1975	Journal of the Neurological Sciences	exclude	not clinically relevant	25		1	65-74
		Relative efficacy of alcohol and propranolol in action tremor	A. H. J. Rajput, H.//Hirsh, S.//Quraishi, A.	1975	Canadian Journal of Neurological Sciences	exclude	not clinically relevant	2		1	43616
		Repair of DNA Strand Breakage in Fibroblasts from 4 Ataxia Telangiectasia (Louis Bar Syndrome) Patients	R. A. S. Vincent, R. B.//Huang, P. C.	1975	Biophysical Journal	exclude	not clinically relevant	15		2	A16-A16
		Sister chromatid exchange in human chromosomes from normal individuals and patients with ataxia telangiectasia	S. M. E. Galloway, H. J.	1975	Cytogenetics & Cell Genetics	exclude	not clinically relevant	15		1	17-29
		Somatic rearrangement of chromosome 14 in human lymphocytes	B. K. H. McCaw, F.//Harnden, D. G.//Teplitz, R. L.	1975	Proceedings of the National Academy of Sciences of the United States of America	exclude	not clinically relevant	72		6	2071-5
		T and B markers in immunodeficiencies	C. Griscelli	1975	Birth Defects: Original Article Series	exclude	not clinically relevant	11		1	45-9
		T lymphocyte differentiation in vitro in ataxia telangiectasia associated with lymphosarcoma	L. I. Boumsell, G. S.//Bernard, A.//Schwartz, S.//Smithwick, E.//Good, R. A.	1975	Journal of Pediatrics	exclude	not clinically relevant	87		3	435-8
		The relationship of IgA and IgE deficiency	S. H. W. Polmar, T. A.//Terry, W. D.	1975	Birth Defects: Original Article Series	exclude	not clinically relevant	11		1	147-150
		The significance of immunoglobulin E (IgE) for the clinic. II. IgE and disease (Dutch)	E. E. A. Reerink Brongers, R. C.//Weemaes, C. M. R.//Stoop, J. W.	1975	Nederlands Tijdschrift voor Geneeskunde	exclude	not clinically relevant	119		18	707-711
		Thymus transplantation in patients with thymic hypoplasia and abnormal immunoglobulin synthesis	A. J. W. Ammann, D. W.//Doyle, N. E.//Golbus, M. S.	1975	Transplantation	exclude	not clinically relevant	20		6	457-66
		Cutaneous clues to cancer	S. P. Stone	1975	American Family Physician	exclude	Not original/review	12		4	82-8
		Evaluation of infants and children with recurrent infection	A. J. W. Ammann, D. W.	1975	Current Problems in Pediatrics	exclude	Not original/review	5		11	17227
		Genetics syndromes and predisposition to malignant neoplasms	M. Swift	1975	International Journal of Dermatology	exclude	Not original/review	14		10	733-4
		immunodeficiency in ataxia-telangiectasia	W. D. G. Biggar, R. A.	1975	Birth Defects: Original Article Series	exclude	Not original/review	11		1	271-6
		Letter: Phenotypic manifestations of ataxia-telangiectasia	D. I. Hoar	1975	Lancet	exclude	Not original/review	2		7943	1048
		Rosette formation with mouse erythrocytes. III. Studies in patients with primary immunodeficiency and lymphoproliferative disorders	S. G. Gupta, R. A.//Siegal, F. P.	1976	Clinical & Experimental Immunology	exclude	Animal study	26		2	204-13
		Immunological status in tuberous sclerosis	S. P. F. Galant, G. W.//Amin, L.//Davis, R.//Fish, C. H.	1976	Developmental Medicine & Child Neurology	exclude	No A-T	18		4	503-11
		The Sezary syndrome: a malignant proliferation of helper T cells	S. E. Broder, R. L.//Lutzner, M. A.//Nelson, D. L.//MacDermott, R. P.//Durm, M. E.//Goldman, C. K.//Meade, B. D.//Waldmann, T. A.	1976	Journal of Clinical Investigation	exclude	no A-T	58		6	1297-306
		[Kinetic study of human lymphocytes transformation in culture by lectin from Pisum sativum (author's transl)]	I. B. Bernard-Griffiths, G.//Godeneche, D.//Coulet, M.//Herzog, C.//Binet, J. L.	1976	Pathologie Biologie	exclude	not clinically relevant	24		8	517-24
		[Personal experiences of immunotherapy using the transfer factor]	R. F. D'Amelio, F.//Aiuti, F.	1976	Minerva Medica	exclude	not clinically relevant	67		24	1613-6
		[Presence of alpha-2-macroglobulin on the membrane of peripheral human blood lymphocytes : a new lymphocyte maker]	G. S. L. Del Giacco, A. L.//Locci, F.//Manconi, P. E.//Tognella, S.//Mantovani, G.//Grifoni, V.	1976	Bollettino dell Istituto Sieroterapico Milanese	exclude	not clinically relevant	55		3	216-20
		[Refringence phenomenon as a sign of the degree of differentiation of immunocompetent cells]	D. P. P. Lindner, I. A.//Stetsenko, O. N.	1976	Arkhiv Patologii	exclude	not clinically relevant	38		5	81-3
		[Surface immunoglobulins in human lymphocytes]	J. S. Nowak, H.//Jaroszewski, J.//Szymanska, I.	1976	Polskie Archiwum Medycyny Wewnetrznej	exclude	not clinically relevant	56		5	411-8
		[T- and B-populations of lymphocytes in congenital immune deficiencies]	K. A. P. Lebedev, R. V.//Lopukhin Iu, M.//Stenina, M. A.//Samsygin, S. A.	1976	Vestnik Akademii Meditsinskikh Nauk SSSR	exclude	not clinically relevant			10	86-92
		[Telomeric chromosome fusion in cells treated with colcemid and 5-bromdeoxyuridine]	V. I. Stobetskii	1976	Biulleten Eksperimentalnoi Biologii i Meditsiny	exclude	not clinically relevant	82		9	1142-4
		Ataxia Telangiectasia, Radiosensitivity at Cellular and Molecular Level	C. F. L. Arlett, A. R.//Lohman, P. H. M.//Paterson, M. C.	1976	British Journal of Radiology	exclude	not clinically relevant	49		582	560-561
		Ataxia-telangiectasia - an in vitro marker	P. F. Sargent, R.//Hoar, D. I.	1976	Birth Defects: Original Article Series	exclude	not clinically relevant	12		1	192-193
		Cell Survival and Chromosome-Damage in Ataxia Telangiectasia Following X-Irradiation	A. M. R. M. Taylor, J. A.//Oxford, J. M.//Arlett, C. F.	1976	Heredity	exclude	not clinically relevant	36		APR	283-283
		Chemical mutagen hypersensitivity in ataxia telangiectasia	D. I. S. Hoar, P.	1976	Nature	exclude	not clinically relevant	261		5561	590-2
		Chromatid exchanges in ataxia telangiectasia, Bloom syndrome, Werner syndrome, and xeroderrna pigmentosum	C. R. K. W. Bartram, T.//Passarge, E.	1976	Annals of Human Genetics	exclude	not clinically relevant	40		1	79-86
		Chromosome abnormalities in neurological diseases	D. Vassilopoulos	1976	European Neurology	exclude	not clinically relevant	14		5	328-39
		Chromosome fusion by telomeres in the cells treated with colcemid and 5 bromodeoxyuridine (Russian)	V. I. Stobetsky	1976	Byulleten Eksperimentalnoi Biologii i Meditsiny	exclude	not clinically relevant	82		9	1142-1144
		Chromosome instability and defective repair	J. L. German Iii	1976	Excerpta med.,amsterdam,i.c.s.	exclude	not clinically relevant	No. 397
		Controlled family studies of immunodeficiency and autoimmunity	J. M. F. Friedman, P. J.//Davis, S. D.	1976	Excerpta med.,amsterdam,i.c.s.	exclude	not clinically relevant	No. 397
		Defective excision repair of gamma-ray-damaged DNA in human (ataxia telangiectasia) fibroblasts	M. C. S. Paterson, B. P.//Lohman, P. H.//Anderson, A. K.//Fishman, L.	1976	Nature	exclude	not clinically relevant	260		5550	444-7
		DNA repair and human disease	B. R. Lambert, U.	1976	Acta Medica Scandinavica	exclude	Not clinically relevant	200		6	433-9
		Epidemiologic Factors as Related to Specific Neoplasms in Ataxia-Telangiectasia Families	M. B. Daly	1976	American Journal of Epidemiology	exclude	not clinically relevant	104		3	331-332
		Evolution of chromosomal aberrations in ataxia telangiectasia	A. P. Al Saadi, M.	1976	Excerpta med. amsterdam, i.c.s.	exclude	not clinically relevant	No. 397
		Growth of cultured cells from patients with ataxia-telangiectasia	E. S. Elmore, M.	1976	Journal of Cellular Physiology	exclude	not clinically relevant	89		3	429-31
		Is chromatid-type damage in ataxia telangiectasia after irradiation at G0 a consequence of defective repair?	A. M. M. Taylor, J. A.//Oxford, J. M.//Harnden, D. G.	1976	Nature	exclude	not clinically relevant	260		5550	441-3
		Leucocyte migration inhibition factor (LIF) production by lymphocytes of normal children, newborns, and children with immune deficiency	T. L. Hahn, S.//Handzel, Z. T.	1976	Clinical & Experimental Immunology	exclude	not clinically relevant	24		3	448-54
		Malignant disease in heterozygous carriers	M. Swift	1976	Birth Defects: Original Article Series	exclude	not clinically relevant	12		1	133-44
		Malignant neoplasms in the families of patients with ataxia-telangiectasia	M. S. Swift, L.//Perry, M.//Chase, C.	1976	Cancer Research	exclude	Not clinically relevant	36		1	209-15
		Neoplasia of early life and its relationships to teratogenesis	R. P. Bolande	1976	Perspectives in Pediatric Pathology	exclude	not clinically relevant	3			145-83
		Pneumocystis carinii infection: diagnosis and pathogenesis	B. A. Burke	1976	National Cancer Institute Monographs	exclude	not clinically relevant	43			151-6
		Proceedings: Ataxia telangiectasia, radiosensitivity at the cellular and molecular level	C. F. L. Arlett, A. R.//Lohman, P. H.//Paterson, M. C.	1976	British Journal of Radiology	exclude	not clinically relevant	49		582	560-1
		Proceedings: The radiosensitivity at the chromosomal level of lymphocytes from patients with ataxia telangiectasia	A. M. M. Taylor, J. A.//Oxford, J. M.//Harnden, D. G.	1976	British Journal of Radiology	exclude	not clinically relevant	49		582	561
		Radiosensitivity at Chromosomal Level of Lymphocytes from Patients with Ataxia Telangiectasia	A. M. R. M. Taylor, J. A.//Oxford, J. M.//Harnden, D. G.	1976	British Journal of Radiology	exclude	not clinically relevant	49		582	561-561
		Sister chromatid exchanges in ataxia telangiectasia	N. H. Hatcher, Brinson, P. S.,Hook, E. B.	1976	Mutation Research	exclude	not clinically relevant	35		2	333-5
		Ataxia-telangiectasia (Louis-Bar syndrome)	L. R. Brown, Coulam, C. M.,Reese, D. F.	1976	Seminars in Roentgenology	exclude	Not original/review	11		1	67-70
		Congenital immunodeficiency diseases: pathophysiology, clinical appearance and treatment	W. H. Hitzig	1976	Pathobiology Annual	exclude	Not original/review	6			163-201
		Eye disorders: Looking at the eye for clues to systemic disease	J. G. Sacks	1976	Postgraduate Medicine	exclude	Not original/review	59		3	181-4
		Immunodeficiency disorders	W. L. Henley	1976	Pediatric Annals	exclude	Not original/review	5		7	418-29
		Neurocutaneous syndromes in children	E. G. Chalhub	1976	Pediatric Clinics of North America	exclude	not original/review	23		3	499-516
		Roentgenographic feature of primary immunodeficiency diseases	P. B. Winchester, P.	1976	Pediatric Annals	exclude	Not original/review	5		1	84-102
		The primary immunodeficiencies: dermatologic manifestations	F. S. Rosen	1976	Journal of Investigative Dermatology	exclude	Not original/review	67		3	402-11
		Cobb syndrome	R. T. T. Jessen, S.//Smith, E. B.	1977	Archives of Dermatology	exclude	No A-T	113		11	1587-90
		DNA repair and tumors of the skin: Xeroderma pigmentosum as a model	F. Giannelli	1977	Proceedings of the Royal Society of Medicine	exclude	No A-T	70		6	388-395
		Immunological aspects of keratoconus	A. H. S. Rahi	1977	Contact Lens Journal	exclude	no A-T	5		8	3
		[Alpha1-fetoprotein: physiology, pathology and diagnosis especially in childhood (author's transl)]	G. Knopfle, Becker, M.,Rotthauwe, H. W.	1977	Klinische Padiatrie	exclude	not clinically relevant	189		4	207-26
		[Ataxia telangectasia. Probability of damaging immune mechanisms]	P. R. L. Berron, H. A.//Velasco, C.//Santana, R.	1977	Boletin Medico del Hospital Infantil de Mexico	exclude	not clinically relevant	34		1	29-46
		[Catecholamines metabolism in extrapyramidal disorders in children]	T. G. Mosunova	1977	Zhurnal Nevropatologii i Psikhiatrii Imeni S - S - Korsakova	exclude	not clinically relevant	77		10	1466-9
		[Interest of estimation of immunoglobulins in pediatrics]	E. C. Le Gall, Y.	1977	Annales de Pediatrie	exclude	not clinically relevant	24		3	241-8
		[Primary defective immunopathies]	B. Salfner	1977	Internist	exclude	not clinically relevant	18		5	248-54
		[Significance of immunologic defects for neoplasm development]	H. Warnatz	1977	Internist	exclude	not clinically relevant	18		5	264-8
		[Surface markers of human lymphocyte subpopulations, their biological significance and a study of states of immunological deficits and lymphoproliferative disorders]	S. G. Gupta, R. A.	1977	Polskie Archiwum Medycyny Wewnetrznej	exclude	not clinically relevant	57		2	149-72
		Ataxia Telangiectasia - Gamma-Ray Analog of Xeroderma Pigmentosum	M. C. S. Paterson, B. P.	1977	Mutation Research	exclude	not clinically relevant	46		2	148-148
		Ataxia telangiectasia: the effects of chemical mutagens and x-rays on sister chromatid exchanges in blood lymphocytes	S. M. Galloway	1977	Mutation Research	exclude	not clinically relevant	45		3	343-9
		Autoimmunity in the relatives of patients with immunodeficiency diseases	J. M. F. Friedman, P. J.//Davis, S. D.//Ochs, H. D.//Wedgwood, R. J.	1977	Clinical & Experimental Immunology	exclude	Not clinically relevant	28		3	375-88
		Chromosomal abnormalities and their specificity in human neoplasms: an assessment of recent observations by banding techniques	J. Mark	1977	Advances in Cancer Research	exclude	Not clinically relevant	24			165-222
		Chromosome complement and SV40 transformation of cells from patients susceptible to malignant disease	T. H. Webb, M.	1977	British Journal of Cancer	exclude	not clinically relevant	36		5	583-591
		Clinical studies of cancer etiology	F. P. Li	1977	Cancer	exclude	not clinically relevant	40		1 Suppl	445-7
		Cutaneous signals of host-defense failure	R. A. Hong, A. J.	1977	International Journal of Dermatology	exclude	not clinically relevant	16		8	627-39
		DNA repair enzymes in ataxia telangiectasia and Bloom's syndrome fibroblasts	T. H. Inoue, K.//Yokoiyama, A.//Kada, T.//Kato, H.	1977	Biochimica et Biophysica Acta	exclude	not clinically relevant	479		4	497-500
		Excision of gamma-ray induced thymine lesions by preparations from ataxia telangiectasia fibroblasts	J. F. C. Remsen, P. A.	1977	Mutation Research	exclude	not clinically relevant	43		1	139-45
		Genetics and etiology of human cancer	A. G. Knudson, Jr.	1977	Advances in Human Genetics	exclude	Not clinically relevant	8			24108
		Heat stable E-receptors on leukemic lymphoblasts in ataxia-telangiectasia	E. S. Cameron, R. S.//Pai, K. R.//Dent, P. B.	1977	Journal of Pediatrics	exclude	not clinically relevant	91		2	269-71
		Human DNA replication: fiber autoradiographic analysis of diploid cells from normal adults and from Fanconi's anemia and ataxia telangiectasia	R. Hand	1977	Human Genetics	exclude	not clinically relevant	37		1	55-64
		Immune defects and tumor development	H. Warnatz	1977	Internist	exclude	not clinically relevant	18		5	264-268
		Immunodeficiency	A. R. Hayward	1977		exclude	not clinically relevant	(I-XIV+125p.); £ 5,50
		Infections in the compromised host	W. T. Hughes	1977	Advances in Internal Medicine	exclude	Not clinically relevant	22			73-96
		Insulin receptor status in disease states of man	R. S. R. Bar, J.	1977	Archives of Internal Medicine	exclude	not clinically relevant	137		4	474-81
		Modification of optokinetic nystagmus by horizontal semicircular canal stimulation in normal humans and patients with cerebellar degeneration	H. A. H. Jenkins, V.//Baloh, R. W.	1977	Transactions of the American Academy of Ophthalmology and Otolaryngology	exclude	not clinically relevant	84		2	ORL-400-404
		Primary immune defects	B. Salfner	1977	Internist	exclude	not clinically relevant	18		5	248-254
		Radiosensitivity in Ataxia Telangiectasia	A. M. R. Taylor, Metcalfe, J. A.,Oxford, J. M.,Harnden, D. G.	1977	British Journal of Cancer	exclude	not clinically relevant	35		2	244-244
		Removal of acetylaminofluorene from the DNA of control and repair-deficient human fibroblasts	D. E. L. Amacher, M. W.	1977	Biochemical & Biophysical Research Communications	exclude	not clinically relevant	74		1	285-90
		Repair deficient and radiation sensitive human cell variants	B. A. A. Bridges, C. F.//Lehmann, A. R.	1977	Studia Biophysica	exclude	not clinically relevant	Vol. 61			65-70
		Repair of Damage to DNA in Ataxia Telangiectasia - Autosomal Recessive Disease with Increased Radiosensitivity	M. F. Lavin	1977	Proceedings of the Australian Biochemical Society	exclude	not clinically relevant	10			76-76
		Repair of DNA damage induced by ionizing radiation and benzo[a]pyrene in mammalian cells	P. S. Cerutti, K.//Remsen, J.	1977	Journal of Toxicology & Environmental Health	exclude	not clinically relevant	2		6	1375-86
		Restoration by levamisole of low E-rosette forming cells in patients suffering from various diseases	H. D. C. Verhaegen, J.//De Cock, W.//Verbruggen, F.	1977	Clinical & Experimental Immunology	exclude	Not clinically relevant	27		2	313-8
		Screening for deficits in DNA repair by the response of irradiated human lymphocytes to phytohemagglutinin	S. S. B. Agarwal, D. Q.//Katz, E. J.//Loeb, L. A.	1977	Cancer Research	exclude	Not clinically relevant	37		10	3594-8
		Single strand breakage and repair in eukaryotic DNA as assayed by S1 nuclease	R. B. Sheridan, 3rd//Huang, P. C.	1977	Nucleic Acids Research	exclude	not clinically relevant	4		2	299-318
		Sister chromatid exchange	S. Wolff	1977	Annual review of genetics	exclude	not clinically relevant	11			183-201
		Studies of malformation syndromes of man XLVII: disappearance of spermatogonia in the Fanconi anemia syndrome	G. J. S. Bargman, N. T.//Gilbert, E. F.//Opitz, J. M.	1977	European Journal of Pediatrics	exclude	not clinically relevant	125		3	163-8
		The chromosome analysis and susceptibility to transformation by Simian Virus 40 of fibroblasts from ataxia-telangiectasia	T. H. Webb, D. G.//Harding, M.	1977	Cancer Research	exclude	Not clinically relevant	37		4	997-1002
		The production and repair of double strand breaks in cells from normal humans and from patients with ataxia telangiectasia	A. R. S. Lehman, S.	1977	Biochimica et Biophysica Acta	exclude	not clinically relevant	474		1	49-60
		Value of Thymic Humoral Factor in Cell-Mediated Immune Defects of Pediatric-Patients with Downs-Syndrome and Ataxia Telangiectasia	Z. T. L. Handzel, S.//Hahn, T.//Altman, Y.//Shneyour, A.//Trainin, N.//Gadot, N.	1977	Israel Journal of Medical Sciences	exclude	not clinically relevant	13		12	1242-1242
		X-Ray Induced Chromosome-Aberrations in Ataxia Telangiectasia - Indication of a Defect in DNA-Repair	A. M. R. M. Taylor, J. A.//Oxford, J. M.//Harnden, D. G.	1977	Mutation Research	exclude	not clinically relevant	46		2	161-162
		A family with acute leukemia, hypoplastic anemia and cerebellar ataxia: association with bone marrow C-monosomy	F. P. P. Li, N. U.//Buchanan, G. R.//Vawter, G.//Whang-Peng, J.//Rosen, R. B.	1978	American Journal of Medicine	exclude	no A-T	65		6	933-40
		[Epidemiology and clinical polymorphism of hereditary ataxia]	A. A. D. Shutov, G. K.	1978	Zhurnal Nevropatologii i Psikhiatrii Imeni S - S - Korsakova	exclude	not clinically relevant	78		6	825-30
		[Human repair-defective genetic diseases and protection from radiation (author's transl)]	Y. Fujiwara	1978	Radioisotopes	exclude	not clinically relevant	27		9	547-55
		[Mechanisms of carcinogenesis associated with DNA repair]	G. D. Zasukhina	1978	Arkhiv Patologii	exclude	not clinically relevant	40		10	79-83
		[Primary immunodeficiencies and malignant proliferations (author's transl)]	J. C. S. Brouet, M.	1978	Bulletin du Cancer	exclude	not clinically relevant	65		1	89-94
		Apurinic and/or apyrimidinic endonuclease activity in ataxia telangiectasia cell extracts	R. B. Sheridan, 3rd//Huang, P. C.	1978	Mutation Research	exclude	not clinically relevant	52		1	129-36
		Apurinic DNA endonuclease activities in repair-deficient human cell lines	R. E. B. Moses, A. L.	1978	Nucleic Acids Research	exclude	not clinically relevant	5		2	463-73
		Ataxia-Telangiectasia - Characterization of Heterozygotes	M. F. C. Lavin, P. C.//Kidson, C.	1978	Journal of Supramolecular Structure	exclude	not clinically relevant				75-75
		Ataxia-Telangiectasia - Differences in Ultrastructure of Lymphocytes Using Electron-Microscopy and Ferritin Labeled Pha	R. L. Oconnor, S.	1978	Clinical Research	exclude	not clinically relevant	26		2	A185-A185
		Ataxia-Telangiectasia - Invitro Effect of Levamisole on E-Rosette Formation and Response to Mitogens	M. O. Mellon, R.//Hamburger, R. N.	1978	Clinical Research	exclude	not clinically relevant	26		2	A185-A185
		Correlation of Cellular and Molecular Repair Process in Xeroderma Pigmentosa (Xp) and Ataxia Telangiectasia (at) Fibroblasts - Possible Explanation for High Tumor Incidence in These Patients	R. R. L. Weichselbaum, J. B.	1978	Proceedings of the American Association for Cancer Research	exclude	not clinically relevant	19		MAR	19-19
		Cytogenetics in malignant lymphoma	R. V. Pierre	1978	Virchows Archiv. B. Cell Pathology	exclude	not clinically relevant	29		2019-02-01	107-12
		Deficient recovery from potentially lethal radiation damage in ataxia telengiectasia and xeroderma pigmentosum	R. R. N. Weichselbaum, J.//Little, J. B.	1978	Nature	exclude	not clinically relevant	271		5642	261-2
		DNA polymerases alpha beta and gamma in inherited diseases affecting DNA repair	U. S. Bertazzoni, A. I.//Stefanini, M.//Giulotto, E.//Spadari, S.//Pedrini, A. M.	1978	Nucleic Acids Research	exclude	not clinically relevant	5		6	2189-96
		DNA REPAIR AND MUTAGENESIS IN MAMMALIAN CELLS	R. W. H. Hart, K. Y.//Daniel, F. B.	1978	Photochemistry and Photobiology	exclude	not clinically relevant	28		2	131-155
		DNA repair defects in genetic diseases in man	D. Bootsma	1978	Biochimie	exclude	not clinically relevant	60		10	1173-4
		DNA repair mechanisms	R. B. Painter	1978	Nature	exclude	not clinically relevant	273		5665	708-9
		Epidemiological factors related to the malignant neoplasms in ataxia-telangiectasia families	M. B. S. Daly, M.	1978	Journal of Chronic Diseases	exclude	not clinically relevant	31		2019-10-09	624-35
		Erythrocyte superoxide dismutase in ataxia telangiectasia and Fanconi's anaemia	K. W. H. Brown, D. G.	1978	Lancet	exclude	not clinically relevant	2		8102	1260-1
		Excision repair in ataxia telangiectasia, Fanconi's anemia, Cockayne syndrome, and Bloom's syndrome after treatment with ultraviolet radiation and N-acetoxy-2-acetylaminofluorene	F. E. S. Ahmed, R. B.	1978	Biochimica et Biophysica Acta	exclude	not clinically relevant	521		2	805-17
		Familial leukemia	T. A. D. Schmitt, L.	1978	Bulletin du Cancer	exclude	not clinically relevant	65		1	83-88
		HLA—Determination in Families with Hereditary Ataxia	E. H. Möller, B.//Olsson, J. ‐E	1978	Tissue Antigens	exclude	not clinically relevant	12		5	357-366
		Human disorders showing increased sensitivity to the induction of genetic damage	C. F. L. Arlett, A. R.	1978	Annual Review of Genetics	exclude	not clinically relevant	12			95-115
		Human uracil DNA N-glycosidase: studies in normal and repair defective cultured fibroblasts	U. L. Kuhnlein, B.//Linn, S.	1978	Nucleic Acids Research	exclude	not clinically relevant	5		1	117-25
		Identification of Ataxia Telangiectasia Heterozygotes, a Cancer Prone Population	P. C. L. Chen, M. F.//Kidson, C.//Moss, D.	1978	Nature	exclude	not clinically relevant	274		5670	484-486
		Immunodeficiency		1978	World Health Organization - Technical Report Series	exclude	not clinically relevant	NO. 630
		Immunodeficiency and the pathogenesis of lymphoma and leukemia	S. S. Louie, R. S.	1978	Seminars in Hematology	exclude	not clinically relevant	15		2	117-38
		Immunological aberrations in purine nucleoside phosphorylase deficiencies	A. J. Ammann	1978	Ciba Foundation Symposium	exclude	Not clinically relevant			68	55-75
		Immunopathology of juvenile-onset diabetes mellitus. I. IgA deficiency and juvenile diabetes	W. I. Smith, Jr.//Rabin, B. S.//Huellmantel, A.//Van Thiel, D. H.//Drash, A.	1978	Diabetes	exclude	not clinically relevant	27		11	1092-7
		Lymphocytes in ataxia telangiectasia: implications of the DNA repair defect	M. F. K. Lavin, C.	1978	Clinical Immunology & Immunopathology	exclude	not clinically relevant	10		3	325-9
		Lymphotoxin (LT) production by lymphocytes from children with primary immunedeficiency disease	A. M. G. Prieur, C.//Daguillard, F.	1978	Clinical Immunology & Immunopathology	exclude	not clinically relevant	10		4	468-76
		Natural antibodies (isohemagglutinins, heterophilic antierythrocytic and antibacterial) in children with congenital immunodeficient diseases	S. S. K. Kirzon, L. V.	1978	Zhurnal Mikrobiologii Epidemiologii i Immunobiologii	exclude	not clinically relevant	55		4	31-37
		Nerve disease in diabetes mellitus	N. Spritz	1978	Medical Clinics of North America	exclude	not clinically relevant	62		4	787-798
		Normal activity of nucleoside phosphorylase, superoxide dismutase and catalase in skin fibroblasts cultured from ataxia-telangiectasia patients	D. C. Abeliovich, M. M.	1978	Israel Journal of Medical Sciences	exclude	not clinically relevant	14		2	284-7
		Primary and secondary abnormalities of T cell subpopulations	R. S. L. Trompeter, L.//Hayward, A. R.	1978	Clinical & Experimental Immunology	exclude	not clinically relevant	34		3	388-92
		Radioresponse of Fibroblasts from Ataxia Telangiectasia Heterozygotes	M. C. S. Patterson, B. P.//Smith, P. J.//Anderson, A. K.	1978	Radiation Research	exclude	not clinically relevant	74		3	539-540
		Removal of acetylaminofluorene from the DNA of three repair deficient human cell lines	D. E. Amacher	1978	Mutation Research	exclude	not clinically relevant	53		1
		Repair Deficiency in N-Methyl-N'-Nitro-N-Nitrosoguanidine Treated Ataxia Telangiectasia (at) Fibroblasts	D. A. Scudiero	1978	Journal of Supramolecular Structure	exclude	not clinically relevant				83-83
		Repair deficient human disorders and cancer	R. B. Setlow	1978	Nature	exclude	not clinically relevant	271		5647	713-7
		Subpopulations of human T lymphocytes. V. T lymphocytes with receptors for immunoglobulin M or G in patients with primary immunodeficiency disorders	S. G. Gupta, R. A.	1978	Clinical Immunology & Immunopathology	exclude	not clinically relevant	11		3	292-302
		Thymosin treatment of children with primary immunodeficiency disease	D. W. A. Wara, A. J.	1978	Transplantation Proceedings	exclude	not clinically relevant	10		1	203-9
		Unrepaired Single and Double DNA Strand Breaks Shown Cytogenetically Following X-Irradiation of Lymphocytes from Patients with Ataxia Telangiectasia	A. M. R. Taylor	1978	Mutation Research	exclude	not clinically relevant	53		2	274-274
		Why do T cells cause so much trouble?	K. L. McClain	1978	Blood	exclude	not clinically relevant	123		13
		Ataxia telangiectasia	R. L. Teplitz	1978	Archives of Neurology	exclude	Not original/review	35		9	553-4
		Ataxia Telangiectasia - Model Genetic Syndrome Linking Defective DNA-Repair with Radiosensitivity and Cancer Proneness	M. C. Paterson	1978	Journal of Supramolecular Structure	exclude	Not original/review				26-26
		Genetics and cancer in children	H. T. L. Lynch, P. M.	1978	Pediatric Annals	exclude	Not original/review	7		6	71-83, 87-8, 90 passim
		Ataxia-telangiectasia: the primary defect?	F. K.-M. Hecht, B.	1978	Journal of Pediatrics	exclude	Opinion piece	93		5	897-8
		Congenital insensitivity to pain with anhydrosis. Report of a family and review of literature with reference to immune deficiency	P. A. G. Vardy, L. W.//Kachel, C.//de Leon, G. F.	1979	American Journal of Diseases of Children	exclude	no A-T	133		11	1153-5
		Increased sensitivity to gamma irradiation of skin fibroblasts in Friedreich's ataxia	P. D. C. Lewis, J. B.//Arlett, C. F.//Harcourt, S. A.	1979	Lancet	exclude	No A-T	2		8140	474-5
		[A new approach to immunotherapy: the transfer factor]	F. Di Padova	1979	Minerva Medica	exclude	not clinically relevant	70		25	1773-85
		[Atypical immunoproliferative processes. Proposed nosographic classification, clinico-pathological forms, pathogenetic theories and relations with malignant lymphomas]	G. Frizzera	1979	Recenti Progressi in Medicina	exclude	not clinically relevant	67		2	238-66
		[Determination of serum immunoglobulin level in patients with immunologic deficiency by thermistography]	N. A. L. e. Konstantinova, V. V.//Akinshina, G. E.//Koval'chuk, L. V.//Kocherovskaia, NIu	1979	Laboratornoe Delo	exclude	not clinically relevant			8	476-9
		[Lack of neutrophil activation in children affected with T-lymphocyte deficiencies who are chronic carriers of HBsAg (author's transl)]	M. O. De Martino, M. R.//Pisanu, C.//Biadaioli, R.//Vierucci, A.	1979	Haematologica	exclude	not clinically relevant	64		4	433-41
		[Microdosimetric analysis of dicentric chromosome formation during the in vitro gamma-irradiation of lymphocytes from patients with genetic defects]	E. V. I. Korotkov, V. I.//Khandogina, E. K.	1979	Radiobiologiia	exclude	not clinically relevant	19		2	194-8
		[Role of DNA repair disorders in chromosome instability, decreased longevity and neoplastic cell transformation in hereditary human diseases]	M. M. Vilenchik	1979	Uspekhi Sovremennoi Biologii	exclude	not clinically relevant	87		1	34-48
		Adenosine deaminase and nucleoside phosphorylase activity in patients with immunodeficiency syndromes	S. H. O. Chen, H. D.//Scott, C. R.//Giblett, E. R.	1979	Clinical Immunology and Immunopathology	exclude	not clinically relevant	13		2	156-160
		Ataxia Telangiectasia - Chromosomal Stability in Continuous Lymphoblastoid Cell Lines	M. M. S. Cohen, M.//Benzur, Z.//Schaap, T.//Voss, R.//Kohn, G.//Benbassat, H.	1979	Cytogenetics and Cell Genetics	exclude	not clinically relevant	23		2019-02-01	44-52
		Ataxia telangiectasia: chromosomal stability in continuous lymphoblastoid cell lines	M. M. S. Cohen, M.//Ben-Zur, Z.//Schaap, T.//Voss, R.//Kohn, G.//Ben-Bassat, H.	1979	Cytogenetics & Cell Genetics	exclude	not clinically relevant	23		2019-02-01	44-52
		Ataxia telangiectasia: further considerations of the evidence for single strand break repair	R. B. Sheridan, 3rd//Huang, P. C.	1979	Mutation Research	exclude	not clinically relevant	61		2	415-7
		Carcinogen-induced chromosome breakage in chromosome instability syndromes	A. D. W. Auerbach, S. R.	1979	Cancer Genetics and Cytogenetics	exclude	not clinically relevant	1		1	21-28
		Chromosomal abnormality in lymphoreticular tumors	P. V. Tishler	1979	New England Journal of Medicine	exclude	not clinically relevant	301		7	383
		Chromosomal radiosensitivity of ataxia telangiectasia cells at different cell cycle stages	A. T. M. Natarajan, M.	1979	Human Genetics	exclude	not clinically relevant	52		1	127-32
		Development of a liquid-holding technique for the study of DNA-repair in human diploid fibroblasts	J. W. Simons	1979	Mutation Research	exclude	not clinically relevant	59		2	273-83
		Diabetes in the Families of Probands with Fanconi Anemia, Ataxia Telangiectasia and Xeroderma Pigmentosa	E. S. Riley, M.	1979	American Journal of Human Genetics	exclude	not clinically relevant	31		6	A141-A141
		DNA repair defects and chromosome instability disorders	P. E. Polani	1979	Ciba Foundation Symposium	exclude	Not clinically relevant			66	81-131
		Effect of Bleomycin on Chromosomes and Chromatin of Ataxia Telangiectasia (at) Cells	A. M. R. E. Taylor, M.//Byrd, P.//Campbell, J.	1979	Heredity	exclude	not clinically relevant	43		AUG	153-153
		Effect of low-dose-rate irradiation on the division potential of cells in vitro. V. Human skin fibroblasts from donors with a high risk of cancer	C. M.-C. Diatloff, A.	1979	Journal of the National Cancer Institute	exclude	not clinically relevant	63		1	55-9
		Endonucleolytic activity for γ-irradiated DNA in normal and ataxia telangiectasia fibroblast cell extracts	R. B. H. Sheridan Iii, P. C.	1979	Mutation Research - Fundamental and Molecular Mechanisms of Mutagenesis	exclude	not clinically relevant	63		2	387-392
		Enhanced radiosensitivity of cultured fibroblasts from ataxia telangiectasia heterozygotes manifested by defective colony-forming ability and reduced DNA repair replication after hypoxic gamma-irradiation	M. C. A. Paterson, A. K.//Smith, B. P.//Smith, P. J.	1979	Cancer Research	exclude	Not clinically relevant	39		9	3725-34
		Evolution of Chromosome-Aberrations in Ataxia Telangiectasia	A. Alsaadi	1979	Federation Proceedings	exclude	not clinically relevant	38		3	1405-1405
		Familial mutagen sensitivities: are these the hallmarks of meiotic or mutator mutants in humans?	D. I. Hoar	1979	Canadian Journal of Genetics & Cytology	exclude	not clinically relevant	21		4	435-42
		Hypersensitivity to Ethylnitrosourea in Cultured Fibroblast Strains from Patients with Ataxia Telangiectasia	M. C. S. Paterson, P. J.//Middlestadt, M. V.//Smith, B. P.//Bechhansen, N. T.	1979	Environmental Mutagenesis	exclude	not clinically relevant	1		2	153-154
		Immunoglobulin class responsible for gonococcal bactericidal activity of normal human sera	G. K. O. Schoolnik, H. D.//Buchanan, T. M.	1979	Journal of Immunology	exclude	not clinically relevant	122		5	1771-1779
		In vitro and in vivo enhancement of mixed lymphocyte culture reactivity by thymosin in patients with primary immunodeficiency disease	D. W. B. Wara, D. J.//Ammann, A. J.//Cowan, M. J.	1979	Annals of the New York Academy of Sciences	exclude	not clinically relevant	332			128-34
		Insulin Binding Defects Induced by a Serum Globulin Factor in Ataxia Telangiectasia	L. C. Harrison, Muggeo, M.,Bar, R. S.,Flier, J. S.,Waldman, T.,Roth, J.	1979	Clinical Research	exclude	Not clinically relevant	27		2	A252-A252
		Is There a Difference in the Range of Radiosensitivity between Normal Individuals and Heterozygotes for Ataxia Telangiectasia (at)	A. M. R. R. Taylor, C. M.	1979	British Journal of Cancer	exclude	not clinically relevant	40		2	305-305
		Karyotype instability with multiple 7/14 and 7/7 rearrangements	T. W. S. Hustinx, J. M.//Weemaes, C. M.//ter Haar, B. G.//Janssen, A. H.	1979	Human Genetics	exclude	not clinically relevant	49		2	199-208
		Partial endoreduplication: A new cytogenetic anomaly possibly related to a DNA repair defect	B. D. Dutrillaux, C.//Viegas-Pequignot, E.//Buriot, D.	1979	Annales de Genetique	exclude	not clinically relevant	22		1	25-29
		Pathophysiology of the insulin receptor	L. Jarett	1979	Human Pathology	exclude	not clinically relevant	10		3	301-11
		Persistence, reactivation, and cell transformation by human herpeviruses: herpes simplex 1, 2 (HSV-1, HSV-2), cytomegalovirus (CMV), varicella-zoster (VZV), Epstein-Barr virus (EBV)	J. H. Joncas	1979	Canadian Journal of Microbiology	exclude	not clinically relevant	25		3	254-60
		Quantitative and qualitative investigations of serum IgG subclasses in immunodeficiency diseases	V. A. Oxelius	1979	Clinical & Experimental Immunology	exclude	not clinically relevant	36		1	112-6
		Quantitative replicon analysis of DNA synthesis in cancer-prone conditions and the defects in Bloom's syndrome	C. H. Ockey	1979	Journal of Cell Science	exclude	not clinically relevant	40			125-44
		Re-evaluation of CHANDS	H. V. L. Toriello, J. A.//Waterman, D. F.//Baughman, F. A.	1979	Journal of Medical Genetics	exclude	not clinically relevant	16		4	316-7
		Relationship between human teratogens and carcinogens	R. W. Miller	1979	National Cancer Institute Monograph	exclude	not clinically relevant	No 52			59-63
		Retrovirus-like particles in EBV-negative Burkitt's lymphoma cell line but not in EBV-DNA-positive lines from patients with ataxia telangiectasia and Down's syndrome	M. B. Kotler, H.//Friedmann, A.//Becker, Y.	1979	British Journal of Cancer	exclude	not clinically relevant	39		4	414-21
		Selective defects in T cell function in ataxia-telangiectasia	W. R. D. Levis, A. M.//Shaw, J. S.	1979	Clinical & Experimental Immunology	exclude	not clinically relevant	37		1	44-9
		Studies on immune defence mechanism in human cytomegalovirus infection. II. The role of specific cell-mediated immune response in human cytomegalovirus infection	T. Tamura	1979	Sapporo Medical Journal	exclude	not clinically relevant	48		1	75-90
		Subpopulations of human T lymphocytes. VIII. Locomotion of lymphocyte subpopulations in patients with primary immunodeficiency disorders	S. M. Gupta, A.//Good, R. A.	1979	Thymus	exclude	not clinically relevant	1		2019-02-01	109-18
		Superoxide dismutase and catalase activities in Ataxia telangiectasia and normal fibroblast cell extracts	R. B. H. Sheridan Iii, P. C.	1979	Mutation Research - Fundamental and Molecular Mechanisms of Mutagenesis	exclude	not clinically relevant	61		2	381-386
		The oxygen enhancement ratio for radiation lethality in ataxia telangiectasia cells	M. A. N. Ritter, J.//Williams, J. R.	1979	International Journal of Radiation Biology & Related Studies in Physics, Chemistry & Medicine	exclude	not clinically relevant	35		3	281-5
		The prevalence of autoantibodies in T-cell, B-cell, and phagocytic immunodeficiency disorders	A. J. W. Ammann, D. W.//Pillarisetty, R. J.//Talal, N.	1979	Clinical Immunology & Immunopathology	exclude	not clinically relevant	14		4	456-66
		The response of ataxia telangiectasia cells to bleomycin	A. R. S. Lehmann, S.	1979	Nucleic Acids Research	exclude	not clinically relevant	6		5	1953-60
		The UV-response in repair-deficient human syndromes	C. F. L. Arlett, A. R.	1979	Acta Biologica et Medica Germanica	exclude	Not clinically relevant	38		9	1277-83
		Thymic function in man	R. I. Pahwa, S.//Pahwa, S. G.//Good, R. A.	1979	Thymus	exclude	not clinically relevant	1		2019-02-01	27-58
		Translocation 8-14 in an Ataxia Telangiectasia-Derived Cell Line	P. R. Jean, C. L.//Murerorlando, M.//Luu, D. H.//Joncas, J. H.	1979	Nature	exclude	not clinically relevant	277		5691	56-58
		Unusual sensitivity of ataxia telangiectasia cells to bleomycin	A. M. R. Taylor, C. M.//Campbell, J. B.	1979	Cancer Research	exclude	Not clinically relevant	39		3	1046-50
		A-T and other cerebellar atrophy syndromes	J. U. Toglia	1979	Neurology	exclude	not original/review	29		5	756-7
		Ataxia telangiectasia: an inherited human disorder involving hypersensitivity to ionizing radiation and related DNA-damaging chemicals	M. C. S. Paterson, P. J.	1979	Annual Review of Genetics	exclude	Not original/review	13			291-318
		Syndromes with multiple endocrine gland involvement	R. N. Schimke	1979	Progress in Medical Genetics	exclude	Not original/review	3			143-75
		Familial congenital ocular motor apraxia and immune deficiency	J. C. Narbona, C. D.//Villa, I.	1980	Archives of Neurology	exclude	No A-T	37		5	325
		LYMPHOCYTE SUBPOPULATIONS IN PATIENTS WITH VARIOUS IMMUNODEFICIENCIES	F. D. Gmelig‐Meyling, I.//Zegers, B. J. M.//Ballieux, R. E.//Stoop, J. W.	1980	Acta Pædiatrica	exclude	No A-T	69		2	193-200
		Lymphoreticular disorders in primary immunodeficiencies: new findings based on an up-to-date histologic classification of 35 cases	G. R. Frizzera, J.//Dehner, L. P.//Spector, B. D.//Kersey, J. H.	1980	Cancer	exclude	No A-T	46		4	692-9
		Patterns of intellectual change in the dementing school child	M. E. C. Lobascher, N. P.	1980	Child: Care, Health & Development	exclude	No A-T	6		5	255-65
		Selective IgA deficiency: clinical and immunological evaluation of 50 pediatric patients	G. R. Burgio, Duse, M.,Monafo, V.,Ascione, A.,Nespoli, L.	1980	European Journal of Pediatrics	exclude	no A-T	133		2	101-6
		Topics in child neurology. 4. Unwelcome movements	G. Hosking	1980	Nursing Mirror	exclude	no A-T	150		11	43736
		[Electroencephalographic studies in phacomatosis (author's transl)]	B. D.-R. Van Sweden, M.//Radermecker, F. J.	1980	Revue d Electroencephalographie et de Neurophysiologie Clinique	exclude	not clinically relevant	10		4	299-318
		[Instability of DNA and neurological diseases (author's transl)]	Y. K. Suzuki, Y.	1980	No to Shinkei - Brain & Nerve	exclude	not clinically relevant	32		12	1197-205
		[Phacomatoses. Pathogenesis - Classification - Vascular aspects]	J. M. P. Andre, L.//Jacquier, A.	1980	Phlebologie	exclude	not clinically relevant	33		1	44013
		A case of pure red cell aplasia with a high incidence of spontaneous chromosome breakage: a possible X-ray sensitive syndrome	O. J. Iskandar, M. J.//Willenze, R.//Natarajan, A. T.	1980	Human Genetics	exclude	not clinically relevant	55		3	337-40
		A diffusable clastogenic factor in ataxia telangiectasia	M. B. Shaham, Y.//Cohen, M. M.	1980	Cytogenetics & Cell Genetics	exclude	not clinically relevant	27		2019-03-02	155-61
		Absence of a Clastogenic Factor in Ataxia Telangiectasia Lymphoblastoid-Cells	M. M. S. Cohen, S. J.	1980	Cancer Genetics and Cytogenetics	exclude	not clinically relevant	2		4	327-334
		An enzyme activity in normal and ataxia telangiectasia cell lines which is involved in the repair of gamma-irradiation-induced DNA damage	M. J. Edwards, Taylor, A. M.,Duckworth, G.	1980	Biochemical Journal	exclude	Not clinically relevant	188		3	677-82
		Ataxia Telangiectasia Fibroblasts Are Abnormally Sensitive to Some DNA Alkylating-Agents	T. R. L. Barfknecht, J. B.	1980	Proceedings of the American Association for Cancer Research	exclude	not clinically relevant	21		MAR	44-44
		Ataxia Telangiectasia Lymphoblastoid-Cells - Increased Sensitivity to Bleomycin-Induced Killing	K. H. Kraemer, Buchanan, J. K.	1980	Clinical Research	exclude	not clinically relevant	28		2	A250-A250
		Ataxia-telangiectasia and xeroderma pigmentosum: no evidence of linkage to HLA	S. E. B. Hodge, A. I.//Gatti, R. A.//Boder, E.//Spence, M. A.	1980	Tissue Antigens	exclude	not clinically relevant	15		3	313-7
		Autoantibodies to the insulin receptor: clinical significance and experimental applications	L. C. K. Harrison, C. R.	1980	Progress in Clinical Immunology	exclude	not clinically relevant	4			107-25
		Bleomycin Induced Chromosome-Damage in Ataxia Telangiectasia (at) Lymphoblastoid-Cells	M. M. S. Cohen, S. J.	1980	American Journal of Human Genetics	exclude	not clinically relevant	32		6	A66-A66
		Cancer risk counseling	M. Swift	1980	Science	exclude	not clinically relevant	210		4474	1074
		Chromosomal events in carcinogenic initiation and promotion: implications for carcinogenicity testing and cancer prevention strategies	M. K. Radman, A. R.	1980	IARC Scientific Publications	exclude	not clinically relevant			27	75-90
		Chromosome aberration formation and sister chromatid exchange in relation to DNA repair in human cells	M. S. Sasaki	1980	Basic Life Sciences	exclude	not clinically relevant	15			285-313
		Chromosome-breakage syndromes: different genes, different treatments, different cancers	J. German	1980	Basic Life Sciences	exclude	not clinically relevant	15			429-39
		Cytomegalovirus-specific lymphocyte transformations in subjects of different ages with primary immunodeficiency	T. C. Tamura, S.//Abo, W.//Chiba, Y.//Nakao, T.	1980	Infection & Immunity	exclude	not clinically relevant	28		1	49-53
		Decreased DNA repair synthesis and defective colony-forming ability of ataxia telangiectasia fibroblast cell strains treated with N-methyl-N'-nitro-N-nitrosoguanidine	D. A. Scudiero	1980	Cancer Research	exclude	Not clinically relevant	40		4	984-90
		Defective DNA repair and increased lethality in ataxia telangiectasia cells exposed to 4-nitroquinoline-1-oxide	P. J. P. Smith, M. C.	1980	Nature	exclude	not clinically relevant	287		5784	747-9
		Different basic mechanisms in DNA repair	R. B. Setlow	1980	Archives of Toxicology	exclude	not clinically relevant	45		SUPPL.3	217-228
		Diseases of DNA repair	C. Kidson	1980	Clinics in Haematology	exclude	not clinically relevant	9		1	141-57
		DNA damage, repair systems and human hypersensitive diseases	J. E. Cleaver	1980	Journal of Environmental Pathology & Toxicology	exclude	not clinically relevant	3		4 Spec No	53-68
		DNA repair in human diseases	F. Giannelli	1980	Clinical & Experimental Dermatology	exclude	Not clinically relevant	5		2	119-38
		DNA repair in lymphoblastoid cell lines established from human genetic disorders	E. E. R. Henderson, R.	1980	Chemico-Biological Interactions	exclude	Not clinically relevant	33		1	63-81
		Dna repair: pathways and defects	C. R. Bartram	1980	European Journal of Pediatrics	exclude	not clinically relevant	135		2	121-8
		Effect of ionizing radiation on DNA synthesis in ataxia telangiectasia cells	J. L. Houldsworth, M. F.	1980	Nucleic Acids Research	exclude	not clinically relevant	8		16	3709-20
		Effect of thiophosphamide on chromosome aberration rate in ataxia-teleangiectasia heterozygotes	E. B. Ivanova Yu, N. P.//Yakovenko, K. N.	1980	Byulleten Eksperimentalnoi Biologii i Meditsiny	exclude	not clinically relevant	89		7	95-97
		Effect of Thiophosphamide on the Frequency of Chromosomal-Aberrations in Ataxia-Telangiectasia Heterozygotes	Y. E. B. Ivanova, N. P.//Yakovenko, K. N.	1980	Bulletin of Experimental Biology and Medicine	exclude	not clinically relevant	89		7	977-980
		Evolution of Chromosomal-Abnormalities in Sequential Cytogenetic Studies of Ataxia Telangiectasia	A. P. Alsaadi, M.//Kumar, G. K.	1980	Human Genetics	exclude	not clinically relevant	55		1	23-29
		Familial retinoblastoma and ataxia telangiectasia: human models for the study of DNA damage and repair	R. R. L. Weichselbaum, J. B.	1980	Cancer	exclude	not clinically relevant	45		4	775-9
		Gamma-ray induced inhibition of DNA synthesis in ataxia telangiectasia fibroblasts is a function of excision repair capacity	P. J. P. Smith, M. C.	1980	Biochemical & Biophysical Research Communications	exclude	not clinically relevant	97		3	897-905
		Genetic recombination of Herpes simplex virus, the role of the host cell and UV-irradiation of the virus	U. B. S. Dasgupta, W. C.	1980	MGG Molecular & General Genetics	exclude	not clinically relevant	178		3	617-623
		Growth kinetics of ataxia telangiectasia lymphoblastoid cells. Evidence for a prolonged S period	M. M. S. Cohen, S. J.	1980	Cytogenetics & Cell Genetics	exclude	not clinically relevant	28		2019-02-01	24-33
		Gynecologic aspects of malignancies following immunosuppressive or cytotoxic therapy	G. Deppe	1980	Mount Sinai Journal of Medicine	exclude	not clinically relevant	47		5	535-538
		Hazards at work	B. J. W. Culliton, W. K.	1980	British Medical Journal	exclude	not clinically relevant	281		6236	376-7
		HSV-1 infection inhibits procollagen and protein secretion from normal and ataxia telangiectasia cultured skin fibroblasts	Y. S. Becker, W.//Tabor, E.//Asher, Y.//Hamburger, Y.//Hadar, J.	1980	Journal of General Virology	exclude	not clinically relevant	51		Pt 1	201-6
		I-125-Induced Lethality in Ataxia Telangiectasia Cells	M. A. Ritter	1980	Radiation Research	exclude	not clinically relevant	83		2	476-476
		Impaired cellular interactions involving lymphocytes from patients with chronic lymphocytic leukemia and ataxia-telangiectasia	R. H. K. Weisbart, A.//Golde, D. W.//Costea, N. V.	1980	Journal of Laboratory & Clinical Medicine	exclude	not clinically relevant	96		1	114-8
		Insulin receptors in man	M. P. Muggeo, M.//Businaro, V.	1980	Giornale Italiano di Chimica Clinica	exclude	not clinically relevant	5		3	237-259
		Invitro Complementation Analysis of Cell-Free-Extracts from Ataxia-Telangiectasia Fibroblasts	T. Y. Inoue, A.//Kada, T.	1980	Japanese Journal of Genetics	exclude	not clinically relevant	55		6	461-461
		Mitogen Receptor Redistribution Defects and Concomitant Absence of Blastogenesis in Ataxia-Telangiectasia Lymphocytes-T	R. D. L. Oconnor, D. S.	1980	Clinical Immunology and Immunopathology	exclude	not clinically relevant	15		1	66-75
		Normal repair of DNA single-strand breaks in patients with ataxia telangiectasia	A. J. Fornace, Jr.//Little, J. B.	1980	Biochimica et Biophysica Acta	exclude	not clinically relevant	607		3	432-7
		Radiation Sensitivity of Human Ataxia Telangiectasia and Retinoblastoma Cells - Various End-Points	D. Z. Scott, F.//Benson, W. J.	1980	British Journal of Radiology	exclude	not clinically relevant	53		632	827-828
		Radiosensitivity in ataxia-telangiectasia: a new explanation	R. B. Y. Painter, B. R.	1980	Proceedings of the National Academy of Sciences of the United States of America	exclude	not clinically relevant	77		12	7315-7
		Radiosensitivity in cultured human fibroblasts	R. M. Cox, W. K.	1980	International Journal of Radiation Biology & Related Studies in Physics, Chemistry & Medicine	exclude	not clinically relevant	38		5	575-6
		Relationship of DNA lesions and their repair to chromosomal aberration production	M. A. Bender	1980	Basic Life Sciences	exclude	not clinically relevant	15			245-65
		Repair. Different basic mechanisms in DNA repair	R. B. Setlow	1980	Archives of Toxicology. Supplement	exclude	not clinically relevant	3			217-28
		Studies on the Repair Defect(S) of Ataxia Telangiectasia Cells	G. P. C. Vanderschans, H. A.//Lohman, P. H. M.	1980	Radiation and Environmental Biophysics	exclude	not clinically relevant	17		4	295-295
		Survey of radiosensitivity in a variety of human cell strains	C. F. H. Arlett, S. A.	1980	Cancer Research	exclude	Not clinically relevant	40		3	926-32
		Testing for cancer risk	G. B. Kolata	1980	Science	exclude	not clinically relevant	207		4434	967-9
		The combined action of chemical carcinogens on DNA repair in human cells	F. E. Ahmed	1980	Radiation & Environmental Biophysics	exclude	not clinically relevant	18		1	57-64
		The effect of caffeine posttreatment on X-ray-induced chromosomal aberrations in human blood lymphocytes in vitro	A. T. O. Natarajan, G.//Dulout, F. N.	1980	Human Genetics	exclude	not clinically relevant	54		2	183-9
		Transfer factor - trials of use in the immunotherapy of neoplasms and other diseases	A. Zdunczyk	1980	Wiadomosci Lekarskie	exclude	not clinically relevant	33		11	877-881
		Unscheduled DNA synthesis in cultured ataxia telangiectasia fibroblast-like cells	R. A. Vincent, Jr.//Fink, A. J.//Huang, P. C.	1980	Mutation Research	exclude	not clinically relevant	72		2	245-9
		Unusual Cytogenetic Findings in Ataxia Telangiectasia	P. H. Kohn, Whangpeng, J.,Levis, W. R.	1980	Proceedings of the American Association for Cancer Research	exclude	not clinically relevant	21		MAR	52-52
		Unusual levels of (ADP-ribose)n and DNA synthesis in ataxia telangiectasia cells following gamma-ray irradiation	M. J. T. Edwards, A. M.	1980	Nature	exclude	not clinically relevant	287		5784	745-7
		X-ray sensitivity of fifty-three human diploid fibroblast cell strains from patients with characterized genetic disorders	R. R. N. Weichselbaum, J.//Little, J. B.	1980	Cancer Research	exclude	Not clinically relevant	40		3	920-5
		[Diagnostic value of cafe-au-lait spots (author's transl)]	J. P. B. Ortonne, E.//Floret, D.//Perrot, H.//Thivolet, J.	1980	Annales de Dermatologie et de Venereologie	exclude	not original/review	107		4	313-27
		Neurological disorders in patients with chromosomal anomalies	J. Kunze	1980	Neuropediatrics	exclude	not original/review	11		3	203-249
		Chromosomal Damage Induced by Furocoumarins and Uva in Hamster and Human-Cells Including Cells from Patients with Ataxia Telangiectasia and Xeroderma Pigmentosum	A. T. V. Natarajan, E. A. M.//Ashwoodsmith, M. J.//Poulton, G. A.	1981	Mutation Research	exclude	Animal study	84		1	113-124
		An ultramicroscopic study of skin and conjunctival biopsies in chronic neurological disorders of childhood	M. L. G. Arsenio‐Nunes, F.//Aicardi, J.	1981	Annals of Neurology	exclude	no A-T	9		2	163-173
		Hypersensitivity to N-methyl-N'-nitro-N-nitrosoguanidine in fibroblasts from patients with Huntington disease, familial dysautonomia, and other primary neuronal degenerations	D. A. M. Scudiero, S. A.//Clatterbuck, B. E.//Tarone, R. E.//Robbins, J. H.	1981	Proceedings of the National Academy of Sciences of the United States of America	exclude	No A-T	78		10	6451-5
		Immunodeficiency in children with special reference to skin symptoms	A. Fasth	1981	Acta Dermato-Venereologica	exclude	No A-T	61		Suppl. 95	13-19
		Ocular motor signs in some metabolic diseases	D. G. C. Cogan, F. C.//Reingold, D.//Barranger, J.	1981	Archives of Ophthalmology	exclude	No A-T	99		10	1802-8
		Responses of Fanconi anemia fibroblasts to adenine and purine analogues	J. H. H. Frazelle, J. S.//Swift, M.	1981	Mutation Research	exclude	No A-T	80		2	373-80
		[Insulin receptors]	N. Mosora	1981	Revista de Medicina Interna, Neurologie, Psihiatrie, Neurochirurgie, Dermato-Venerologie. Medicina Interna	exclude	not clinically relevant	33		4	311-7
		[New method of thymus transplantation]	L. A. D. Durnov, S. V.//Riabov, A. I.	1981	Voprosy Onkologii	exclude	not clinically relevant	27		7	43616
		Abnormal responses to mid-ultraviolet light of cultured fibroblasts from patients with disorders featuring sunlight sensitivity	P. J. P. Smith, M. C.	1981	Cancer Research	exclude	Not clinically relevant	41		2	511-8
		An Abnormality of DNA-Synthesis in an Ataxia Telangiectasia Cell-Line	M. L. Ford, M.	1981	Proceedings of the Australian Biochemical Society	exclude	not clinically relevant	14			82-82
		An apparent correlation between the inhibition of induced ornithine decarboxylase activity by gamma radiation and the capacity for DNA repair synthesis in normal and ataxia telangiectasia human fibroblasts: no correlation with cell survival	E. K. Ben-Hur, R.//Heimer, Y. M.//Shiloh, Y.//Tabor, E.//Becker, Y.	1981	Radiation & Environmental Biophysics	exclude	not clinically relevant	20		1	43698
		Ataxia telangiectasia: an anomaly in DNA replication after irradiation	M. D. L. Ford, M. F.	1981	Nucleic Acids Research	exclude	not clinically relevant	9		6	1395-404
		Bleomycin induced inhibition of DNA synthesis in ataxia-telangiectasia cell lines	M. J. T. Edwards, A. M.//Flude, E. J.	1981	Biochemical & Biophysical Research Communications	exclude	not clinically relevant	102		2	610-6
		Bleomycin-resistant DNA synthesis in ataxia telangiectasia cells	P. P. Cramer, R. B.	1981	Nature	exclude	not clinically relevant	291		5817	671-2
		Cell death, chromosome damage and mitotic delay in normal human, ataxia telangiectasia and retinoblastoma fibroblasts after x-irradiation	F. S. Zampetti-Bosseler, D.	1981	International Journal of Radiation Biology & Related Studies in Physics, Chemistry & Medicine	exclude	not clinically relevant	39		5	547-58
		Cell-Death, Chromosome-Damage and Mitotic Delay in Normal Human, Ataxia Telangiectasia and Retinoblastoma Fibroblasts after X-Irradiation	F. S. Zampettibosseler, D.	1981	International Journal of Radiation Biology	exclude	not clinically relevant	39		5	547-558
		Cellular DNA damage by nitrosocimetidine: a comparison with N-methyl-N'-nitroso-nitrosoguanidine and x-irradiation	E. E. B. Henderson, M.//Davis, R. M.	1981	Chemico-Biological Interactions	exclude	Not clinically relevant	38		1	87-98
		Chromosomal radiation sensitivity in ataxia telangiectasia long-term lymphoblastoid cell lines	L. G. C. Littlefield, S. P.//Joiner, E. E.//DuFrain, R. J.//Frome, E.//Cohen, M. M.	1981	Cytogenetics & Cell Genetics	exclude	not clinically relevant	31		4	203-13
		Circulating thymic hormone activity in patients with primary and secondary immunodeficiency diseases	T. I. Iwata, G. S.//Cunningham-Rundles, C.//Cunningham-Rundles, E.//Smithwick, N.//Geller, R.//O'Reilly, R.//Good, R. A.	1981	American Journal of Medicine	exclude	not clinically relevant	71		3	385-394
		Cytogenetic Abnormalities in Ataxia Telangiectasia Fibroblast Strains with Different DNA-Repair Capacities	D. J. Tomkins	1981	American Journal of Human Genetics	exclude	not clinically relevant	33		6	A123-A123
		Cytogenetic anomalies in a patient with ataxia, immune deficiency, and high alpha-fetoprotein in the absence of telangiectasia	K. L. D. Ying, W. E.	1981	Cancer Genetics & Cytogenetics	exclude	not clinically relevant	4		4	311-7
		Depression of Monocyte Chemotaxis and Chemotactic Factor Production in Patients with Ataxia Telangiectasia	G. B. H. Schuller, K. B.	1981	Federation Proceedings	exclude	not clinically relevant	40		3	1105-1105
		DNA fork displacement rates in human cells	L. N. P. Kapp, R. B.	1981	Biochimica et Biophysica Acta	exclude	not clinically relevant	656		1	36-9
		DNA repair	A. R. K. Lehmann, P.	1981	International Review of Cytology	exclude	not clinically relevant	72			101-46
		DNA repair and radioprotection	M. S. Quintiliani, O.	1981	Giornale Italiano di Medicina del Lavoro	exclude	not clinically relevant	3		2019-05-04	175-181
		DNA repair enzyme deficiency and in vitro complementation of the enzyme activity in cell-free extracts from ataxia telangiectasia fibroblasts	T. Y. Inoue, A.//Kada, T.	1981	Biochimica et Biophysica Acta	exclude	not clinically relevant	655		1	49-53
		DNA-Repair and Replication in Ataxia-Telangiectasia	J. L. Houldsworth, M. F.	1981	Proceedings of the Australian Biochemical Society	exclude	not clinically relevant	14			93-93
		DNA-repair synthesis in ataxia telangiectasia lymphoblastoid cells	M. D. H. Ford, J.//Lavin, M. F.	1981	Mutation Research - Fundamental and Molecular Mechanisms of Mutagenesis	exclude	not clinically relevant	84		2	419-427
		Effect of the flavonoid (+)cyanidanol-3 on procollagen biosynthesis and transport in normal and ataxia telangiectasis cultured skin fibroblasts	Y. S. Becker, W.//Hamburger, Y.//Tabor, E.//Asher, Y.//Hadar, J.	1981	Connective Tissue Research	exclude	not clinically relevant	8		2	77-84
		Epigenetic and genetic factors in the cellular response to radiations and DNA-damaging chemicals	J. R. D. A. Williams, P.	1981	Journal of Investigative Dermatology	exclude	not clinically relevant	77		1	125-32
		Evidence for a Cytoskeletal Lesion in Ataxia Telangiectasia	R. A. B. Gatti, M.//Boder, E.//Medici, M. A.//Naeim, F.//Tam, C. F.//Walford, R. L.	1981	Clinical Research	exclude	Not clinically relevant	29		2	A527-A527
		Genetic and biochemical studies with ataxia telangiectasia - A review	P. C. S. I. Huang, R. B.	1981	Human Genetics	exclude	not clinically relevant	59		1	43709
		Host cell reactivation of uv- and X-ray-damaged herpes simplex virus by epstein-barr virus (EBV)-transformed lymphoblastoid cell lines	E. E. L. Henderson, W. K.	1981	Virology	exclude	not clinically relevant	115		2	237-248
		Human diseases characterized by heritable DNA instability	D. M. Carter	1981	Birth Defects: Original Article Series	exclude	not clinically relevant	17		2	117-28
		Impaired Specific Invitro Antibody-Responses in Patients with Ataxia Telangiectasia (a-T)	D. L. Y. Nelson, R.	1981	Pediatric Research	exclude	not clinically relevant	15		4	601-601
		Induction and Repair of Radiation-Damage in DNA in Ataxia Telangiectasia Cells	G. P. C. Vanderschans, H. B.//Lohman, P. H. M.	1981	International Journal of Radiation Biology	exclude	not clinically relevant	40		2	208-208
		Kinetics of O6-methylguanine repair in human normal and ataxia telangiectasia cell lines and correlation of repair capacity with cellular sensitivity to methylating agents	Y. B. Shiloh, Y.	1981	Cancer Research	exclude	Not clinically relevant	41		12 Pt 1	5114-20
		Light-induced chromatid damage in human skin fibroblasts in culture in relation to their neoplastic potential	R. G. Parshad, R.//Sanford, K. K.//Jones, G. M.//Camalier, R. F.	1981	International Journal of Cancer	exclude	not clinically relevant	28		3	335-40
		Malignant lymphoproliferative diseases induced by Epstein-Barr Virus in immunodeficient patients, including X-linked, cytogenetic, and familial syndromes	D. T. Purtilo	1981	Cancer Genetics & Cytogenetics	exclude	not clinically relevant	4		3	251-68
		Measurement of anti-IgA antibodies by a two-site immunoradiometric assay	H. A. S. Homburger, J. R.//Jacob, G. L.//Laschinger, C.//Naylor, D. H.//Pineda, A. A.	1981	Transfusion	exclude	not clinically relevant	21		1	38-44
		Normal rejoining of DNA strand breaks in ataxia telangiectasia fibroblast lines after low x-ray exposure	P. V. E. Hariharan, S.//Smith, B. P.//Paterson, M. C.	1981	Radiation Research	exclude	not clinically relevant	86		3	589-97
		Radioresistant DNA synthesis: an intrinsic feature of ataxia telangiectasia	R. B. Painter	1981	Mutation Research	exclude	not clinically relevant	84		1	183-90
		Radiosensitivity and DNA-Repair in Ataxia Telangiectasia	O. T. Nikaido, H.//Sasaki, M. S.	1981	Journal of Radiation Research	exclude	not clinically relevant	22		1	16-16
		Rapid Diagnostic-Test for Ataxia Telangiectasia	N. G. J. S. Jaspers, Jmjc//Dewit, J.//Bootsma, D.	1981	Lancet	exclude	Not clinically relevant	2		8244	473-473
		Rejoining of DNA double-strand breaks in human fibroblasts and its impairment in one ataxia telangiectasia and two Fanconi strains	T. M. W. Coquerelle, K. F.	1981	Journal of Supramolecular Structure & Cellular Biochemistry	exclude	not clinically relevant	17		4	369-76
		Repair of Bleomycin-damaged DNA by human fibroblasts	M. M. B. Hurt, A. L.//Moses, R. E.	1981	Journal of Supramolecular Structure & Cellular Biochemistry	exclude	not clinically relevant	16		4	303-9
		Repair of gamma- and bleomycin-induced DNA damage in ataxia telangiectasia patients and families	K. Y. G. Hall, R. A.//Walford, R. L.	1981	Journal of Supramolecular and Cellular Biochemistry	exclude	not clinically relevant	15		Suppl.5
		Repair of strand breaks in superhelical DNA of ataxia telangiectasia lymphoblastoid cells	M. F. D. Lavin, M.	1981	Journal of Cell Science	exclude	not clinically relevant	48			383-91
		Sister chromatid exchanges and chromosome aberrations induced by bleomycin in ataxia telangiectasia fibroblasts	K. K. Tamamoto, Y.//Fujiwara, Y.	1981	J. radiat. res.	exclude	not clinically relevant	22		1	16-17
		Some DNA-repair-deficient human syndromes and their implications for human health	B. A. Bridges	1981	Proceedings of the Royal Society of London. Series B, Containing Papers of a Biological Character	exclude	not clinically relevant	212		1188	263-78
		Specificity of bleomycin-induced cytotoxic effects on ataxia telangiectasia lymphoid cell lines	M. M. S. Cohen, S. J.//Pazos, L.	1981	Cancer Research	exclude	Not clinically relevant	41		5	1817-23
		Spontaneous Cytogenetic Abnormalities in Lymphocytes from 13 Patients with Ataxia Telangiectasia	A. M. R. O. Taylor, J. M.//Metcalfe, J. A.	1981	International Journal of Cancer	exclude	not clinically relevant	27		3	311-319
		T-cell suppression of immunoglobulin synthesis in ataxia telangiectasia: restriction of suppressor activity to B cells from unrelated donors	H. M. Mitsuya, M.//Tomino, S.//Fujiwara, H.//Kishimoto, S.	1981	Clinical Immunology & Immunopathology	exclude	not clinically relevant	19		3	383-93
		The ataxia telangiectasia clastogenic factor is a low molecular weight peptide	M. B. Shaham, Y.	1981	Human Genetics	exclude	not clinically relevant	58		4	422-4
		The Epstein-Barr virus: historical, biologic, pathologic and oncologic considerations	T. A. O. Seemayer, L. L.//Gartner, J. G.	1981	Perspectives in Pediatric Pathology	exclude	not clinically relevant	6			12055
		The Radiotoxicity of I125 in Ataxia Telangiectasia Fibroblasts	M. A. Ritter	1981	Biochimica Et Biophysica Acta	exclude	not clinically relevant	652		1	151-159
		The rate of DNA synthesis in normal human and ataxia telangiectasia cells after exposure to X-irradiation	J. J. de Wit, N. G.//Bootsma, D.	1981	Mutation Research	exclude	not clinically relevant	80		1	221-6
		The repair of potentially lethal damage in x-irradiated cultures of normal and ataxia telangiectasia human fibroblasts	R. M. Cox, W. K.//Weichselbaum, R. R.//Nove, J.//Little, J. B.	1981	International Journal of Radiation Biology & Related Studies in Physics, Chemistry & Medicine	exclude	not clinically relevant	39		4	357-65
		Time course of O6-methylguanine removal from DNA of N-methyl-N-nitrosourea-treated human fibroblasts	A. S. L. Medcalf, P. D.	1981	Nature	exclude	not clinically relevant	289		5800	796-8
		Tumorigenicity of chromosomally abnormal human cultured cells in two xenogenic organ culture assays	R. W. N. O'Donnell, P. D.//Petricciani, J. C.	1981	Oncology	exclude	not clinically relevant	38		3	161-4
		Untangling ataxia-telangiectasia	B. A. H. Bridges, D. G.	1981	Nature	exclude	not clinically relevant	289		5795	222-3
		X-Ray-Sensitivity of Skin Fibroblast-Cultures from Ataxia Telangiectasia Homozygotes and Heterozygotes under Oxic and Hypoxic Conditions	T. J. M. Kinsella, J. B.	1981	Radiation Research	exclude	not clinically relevant	87		2	485-485
		A conceptual approach to immunodeficiency	E. J. Bardana, Jr.	1981	Medical Clinics of North America	exclude	Not original/review	65		5	959-76
		Alpha-fetoprotein: a review	B. F. Crandall	1981	Critical Reviews in Clinical Laboratory Sciences	exclude	Not original/review	15		2	127-85
		Cancer-associated human genetic diseases with defects in DNA repair	A. R. Lehmann	1981	Journal of Cancer Research & Clinical Oncology	exclude	Not original/review	100		2	117-24
		Cutaneous manifestations of immunogenetic deficiency disorders	J. M. Dwyer	1981	Birth Defects: Original Article Series	exclude	Not original/review	17		2	93-115
		A novel mutant of mouse lymphoma cells sensitive to alkylating agents and caffeine	T. H.-S. Shiomi, N.//Sato, K.	1982	Mutation Research Letters	exclude	Animal study	103		1	61-69
		Wasted, a New Mutant of the Mouse with Abnormalities Characteristic of Ataxia Telangiectasia	L. D. S. Shultz, H. O.//Davisson, M. T.//Coman, D. R.	1982	Nature	exclude	Animal study	297		5865	402-404
		12-O-tetradecanoylphorbol 13-acetate-inducible proteins are synthesized at an increased rate in Bloom syndrome fibroblasts	U. R. Mallick, H. J.//Yamamoto, N.//Ponta, H.//Wegner, R. D.//Herrlich, P.	1982	Proceedings of the National Academy of Sciences of the United States of America	exclude	No A-T	79		24	7886-90
		alpha-Fetoprotein and cystic fibrosis	P. H. B. Beaudry, H.//Dupont, C.//Wong, H. C.//Shuster, J.//Desmond, K.//Gold, P.	1982	Clinical & Investigative Medicine - Medecine Clinique et Experimentale	exclude	No A-T	5		1	45-7
		Sezary syndrome with a 14:14 (q12:q31) translocation	I. M. Shah-Reddy, K.//Mirchandani, I.//Koppitch, F. C.	1982	Cancer	exclude	no A-T	49		1	75-9
		Susceptibility of Fanconi’s Anemia Lymphoblasts to DNA-cross-linking and Alkylating Agents	R. B. ishida, M.	1982	Cancer Research	exclude	No A-T	42		10	4000-4006
		[Determinants of aging processes-medical and biochemical aspects (author's transl)]	D. Platt	1982	Aktuelle Gerontologie	exclude	Not clinically relevant	12		3	83-7
		[Irradiation sensitivity of cells heterozygote for ataxia telangiectasia]	E. Ivanova Iu	1982	Biulleten Eksperimentalnoi Biologii i Meditsiny	exclude	not clinically relevant	93		4	88-9
		[Non random position of metaphasic chromosomes. IV. Study of translocations t(7;14)(p14;q12) and t(7;14)(q35;q12)]	A. D. Aurias, B.//Antoine, J. L.//Prieur, M.	1982	Annales de Genetique	exclude	not clinically relevant	25		4	229-31
		[Phenotypical polymorphism of extrapyramidal degenerations (intrafamilial analysis)]	L. V. B. Kalinina, L. O.//Arkhipov, B. A.	1982	Zhurnal Nevropatologii i Psikhiatrii Imeni S - S - Korsakova	exclude	not clinically relevant	82		10	43701
		A new syndrome combining immunodeficiency with increased cellular sensitivity to DNA-damaging agents	C. F. H. Arlett, S. A.//Teo, I.	1982	Mutation Research	exclude	not clinically relevant	96		1	120
		Abnormal levels of UV-induced unscheduled DNA synthesis in ataxia telangiectasia cells after exposure to ionizing radiation	N. G. B. Jaspers, D.	1982	Mutation Research	exclude	not clinically relevant	92		2019-02-01	439-46
		Abnormal Regulation of DNA-Replication and Increased Lethality in Ataxia Telangiectasia Cells Exposed to Carcinogenic Agents	N. G. J. D. Jaspers, J.//Regulski, M. R.//Bootsma, D.	1982	Cancer Research	exclude	Not clinically relevant	42		1	335-341
		Absence of correlation between the chromosomal radiosensitivity of peripheral blood lymphocytes and stem-cell spermatogonia in mammals	P. P. van Buul	1982	Mutation Research	exclude	not clinically relevant	95		1	69-77
		Ataxia-Telangiectasia (at) - a Possible Cytoskeletal Disorder	R. A. B. Gatti, M.//Tam, C.//Medici, M.//Naeim, F.//Boder, E.	1982	Federation Proceedings	exclude	not clinically relevant	41		3	800-800
		Attempts to detect ataxia telangiectasia (AT) heterozygotes by cytogenetical techniques	A. T. M. Natarajan, M.//van Zeeland, A. A.//Simons, J. W.	1982	Cytogenetics & Cell Genetics	exclude	not clinically relevant	33		2019-02-01	145-51
		Biochemical and Cytogenetical Studies on Cells from Heterozygotes of Ataxia Telangiectasia	A. T. V. Natarajan, A. A.//Simons, Jwim//Jaspers, N. G. J.	1982	Mutation Research	exclude	not clinically relevant	96		1	140-141
		Bleomycin Induced Chromosome Aberration and Its Repair in Fibroblasts Derived from Ataxia Telangiectasia (at) Patient	K. F. Yamamoto, Y.	1982	Journal of Radiation Research	exclude	not clinically relevant	23		1	37-37
		Cell cycle dependence of mitotic delay in X-irradiated normal and ataxia-telangiectasia fibroblasts	D. Z.-B. Scott, F.	1982	International Journal of Radiation Biology & Related Studies in Physics, Chemistry & Medicine	exclude	not clinically relevant	42		6	679-83
		Cell-Cycle Dependence of Mitotic Delay in X-Irradiated Normal and Ataxia-Telangiectasia Fibroblasts	D. Z. Scott, F.	1982	International Journal of Radiation Biology	exclude	not clinically relevant	42		6	679-683
		Cells from patients with demyelinating diseases are not hypersensitive to N-methyl-N'-nitrosoguanidine	D. A. B. Scudiero, R. A.//Clatterbuck, B. E.	1982	Clinical Research	exclude	not clinically relevant	30		3
		Cellular hypersensitivity to neocarzinostatin in ataxia-telangiectasia skin fibroblasts	Y. T. Shiloh, E.//Becker, Y.	1982	Cancer Research	exclude	Not clinically relevant	42		6	2247-9
		Characteristics of γ-ray-induced chromosomal aberrations in mutagen-sensitive mutants of L5178Y cells	E. I. T. Takahashi, H.//Shiomi, T.//Sato, K.//Tobari, I.	1982	Mutation Research - Fundamental and Molecular Mechanisms of Mutagenesis	exclude	not clinically relevant	106		2	225-236
		Chromosomal instability in ataxia telangiectasia	P. H. Kohn, Whang-Peng, J.,Levis, W. R.	1982	Cancer Genetics & Cytogenetics	exclude	not clinically relevant	6		4	289-302
		Chromosomal Radiosensitivity of Cultured Skin Fibroblasts from Ataxia-Telangiectasia Patients	M. S. E. Sasaki, Y.	1982	Journal of Radiation Research	exclude	not clinically relevant	23		1	37-38
		Colony-forming ability of ataxia-telangiectasia skin fibroblasts is an indicator of their early senescence and increased demand for growth factors	Y. T. Shiloh, E.//Becker, Y.	1982	Experimental Cell Research	exclude	not clinically relevant	140		1	191-9
		Comparative study of G2 delay and survival after241Americium-α and60Cobalt-γ irradiation	C. C. Lücke-Huhle, W.//Hieber, L.//Pech, M.	1982	Radiation and Environmental Biophysics	exclude	not clinically relevant	20		3	171-185
		Complementation of the Defects in DNA-Synthesis in Irradiated and Unirradiated Ataxia-Telangiectasia Cells	J. P. P. Murnane, R. B.	1982	Proceedings of the National Academy of Sciences of the United States of America-Biological Sciences	exclude	not clinically relevant	79		6	1960-1963
		Congenital malformations and developmental disabilities in ataxia-telangiectasia, Fanconi anemia, and xeroderma pigmentosum families	K. S. Welshimer, M.	1982	American Journal of Human Genetics	exclude	not clinically relevant	34		5	781-93
		Cytogenetics of heritability in cancer	H. J. Evans	1982	IARC Scientific Publications	exclude	not clinically relevant			39	35-56
		Cytogenetics of preleukemia	P. C. Nowell	1982	Cancer Genetics & Cytogenetics	exclude	not clinically relevant	5		3	265-78
		DNA-repair deficiencies do not affect intercalator-induced cytotoxicity or DNA scission in human cells	L. A. M. Zwelling, M. R.	1982	Mutation Research	exclude	not clinically relevant	104		2019-05-04	295-304
		Effect of growth arrest on the doubling potential of human fibroblasts in vitro: a possible influence of the donor	C. M.-C. Diatloff-Zito, A.	1982	In Vitro	exclude	not clinically relevant	18		7	606-10
		Effect of hypertonicity and X radiation on DNA synthesis in normal and ataxia-telangiectasia cells	R. B. Y. Painter, B. R.	1982	Radiation Research	exclude	not clinically relevant	92		3	552-9
		Failure to Inhibit DNA-Synthesis in Human Ataxia-Telangiectasia Cells after Treatment with DNA Damaging Agents	M. R. L. James, A. R.	1982	British Journal of Radiology	exclude	not clinically relevant	55		654	471-471
		Fetal proteins in ataxia-telangiectasia	K. E. B. Richkind, E.//Teplitz, R. L.	1982	JAMA	exclude	not clinically relevant	248		11	1346-7
		Genetic complementation analysis of ataxia telangiectasia by somatic cell fusion	N. G. B. Jaspers, D.	1982	IARC Scientific Publications	exclude	not clinically relevant			39	127-36
		Genetic heterogeneity in ataxia-telangiectasia studied by cell fusion	N. G. B. Jaspers, D.	1982	Proceedings of the National Academy of Sciences of the United States of America	exclude	not clinically relevant	79		8	2641-4
		Genetically determined chromosome instability syndromes	T. M. Schroeder	1982	Cytogenetics & Cell Genetics	exclude	not clinically relevant	33		2019-02-01	119-32
		Genodermatoses associated with a high carcinogenic risk: Pathology of physically induced DNA damage	J. G. Guillet, G.	1982	Revue de Pediatrie	exclude	not clinically relevant	18		7	433-440
		Heritable cancer-prone disorders featuring carcinogen hypersensitivity and DNA repair deficiency	M. C. Paterson	1982	IARC Scientific Publications	exclude	not clinically relevant			39	57-86
		Hypersensitivity of Ataxia Telangiectasia Cells to Ionizing-Radiation	F. M. Otsuka, A. N.//Tarone, R. E.//Robbins, J. H.	1982	Clinical Research	exclude	not clinically relevant	30		2	A411-A411
		Hypersensitivity of ataxia telangiectasia skin fibroblasts to DNA alkylating agents	T. R. L. Barfknecht, J. B.	1982	Mutation Research	exclude	not clinically relevant	94		2	369-82
		In vitro induction of monoclonal antibody-defined T-cell markers in lymphocytes from immunodeficient children by synthetic serum thymic factor (FTS)	M. C. F. Bene, G.//Bordigoni, P.//Olive, D.//Duheille, J.	1982	Clinical & Experimental Immunology	exclude	not clinically relevant	48		2	423-8
		In vitro responses to a B-lymphoblastoid cell line in immunodeficiency diseases	J. L. O. Sullivan, H. D.//Wedgwood, R. J.	1982	Journal of Clinical Immunology	exclude	not clinically relevant	2		2	150-5
		In vitro X-ray sensitivity in ataxia telangiectasis homozygote and heterozygote skin fibroblasts under oxic and hypoxic conditions	T. J. M. Kinsella, J. B.//McPherson, S.//Russo, A.//Tietze, F.	1982	Cancer Research	exclude	Not clinically relevant	42		10	3950-6
		Induced Mutagenesis in Ataxia-Telangiectasia (at) Heterozygote Cells	Y. E. Ivanova	1982	Mutation Research	exclude	not clinically relevant	97		3	193-193
		Induction and repair of DNA double-strand and single-strand breaks in cultured human fibroblasts after irradiation with fast neutrons	G. P. P. Van Der Schans, M. C.	1982	Mutation Research	exclude	not clinically relevant	96		1	148-149
		Induction and Repair of Single-Strand and Double-Strand Breaks in DNA in Ataxia Telangiectasia Cells	G. P. C. Vanderschans, H. B.//Jaspers, N. G. J.//Regulski, M. R.//Vanzeeland, A. A.	1982	Mutation Research	exclude	not clinically relevant	96		1	149-150
		Influence of ataxia telangiectasia gene dosage on bleomycin-induced chromosome breakage and inhibition of replication in human lymphoblastoid cell lines	P. H. K. Kohn, K. H.//Buchanan, J. K.	1982	Experimental Cell Research	exclude	not clinically relevant	137		2	387-95
		Inhibition of DNA synthesis in ataxia telangiectasia fibroblasts after exposure to DNA-damaging agents	N. G. J. J. Jaspers, M. R.//Lehmann, A. R.//Arlett, C. F.//De Wit, J.//Bootsma, D.	1982	Mutation Research	exclude	not clinically relevant	96		1	138
		Inhibition of mammalian deoxyribonucleic acid synthesis by neocarzinostatin: selective effect on replicon initiation in CHO cells and resistant synthesis in ataxia telangiectasia fibroblasts	L. F. G. Povirk, I. H.	1982	Biochemistry	exclude	not clinically relevant	21		23	5857-62
		Lymphocyte culture failure due to toxic tubes	B. K. B. Hecht, C. S.//Hecht, F.//Swift, M. R.	1982	American Journal of Human Genetics	exclude	not clinically relevant	34		5	826-827
		Malignancy, DNA Damage and Chromosomal-Aberrations in Ataxia Telangiectasia	A. M. R. E. Taylor, M. J.	1982	Iarc Publications	exclude	not clinically relevant			39	119-126
		Mitotic Delay, Chromosome-Damage and Cell-Death in Ataxia-Telangiectasia Cells	D. Z. Scott, F.	1982	British Journal of Radiology	exclude	not clinically relevant	55		654	471-471
		Post-irradiation recovery and repair processes in cultured mammalian cells	R. T. Cox, R.//Goodhead, D. T.	1982	Mutation Research	exclude	not clinically relevant	96		1	128-129
		Radiation Sensitivity of Cells from Heterozygotes for Ataxia-Telangiectasia	Y. E. Ivanova	1982	Bulletin of Experimental Biology and Medicine	exclude	not clinically relevant	93		4	494-495
		Radiosensitivity of Ataxia Telangiectasia (a-T) Cell-Lines	M. J. T. Edwards, A. M. R.	1982	Biology of the Cell	exclude	not clinically relevant	45			124-124
		Radiosensitivity of fibroblasts from patients with retinoblastoma and chromosome-13 anomalies	Y. S. Ejima, M. S.//Utsumi, H.//Kaneko, A.//Tanooka, H.	1982	Mutation Research	exclude	not clinically relevant	103		2	177-84
		Reduced inhibition of replicon initiation and chain elongation by neocarzinostatin in skin fibroblasts from patients with ataxia telangiectasia	Y. B. Shiloh, Y.	1982	Biochimica et Biophysica Acta	exclude	not clinically relevant	721		4	485-8
		Relationships between Cell Killing and Inhibition of DNA-Synthesis in Ataxia-Telangiectasia Fibroblasts	M. A. Ritter	1982	Radiation Research	exclude	not clinically relevant	91		2	301-301
		Replicative DNA synthesis in permeable fibroblasts from normal individuals and ataxia-telangiectasia patients	M. J. K. Edwards, W. K.	1982	Biochimica et Biophysica Acta	exclude	not clinically relevant	721		2	223-5
		Sorting out the heterogeneity in the chromosome-instability syndromes	B. Kaiser-McCaw	1982	Progress in Clinical & Biological Research	exclude	not clinically relevant	103 Pt B			349-58
		Structural changes in chromatin as the basis for radiosensitivity in ataxia telangiectasia	R. B. Painter	1982	Cytogenetics & Cell Genetics	exclude	not clinically relevant	33		2019-02-01	139-44
		The cytogenetic response of Fanconi's anemia lymphoblastoid cell lines to various clastogens	M. M. F. Cohen, C. E.//Simpson, S. J.//Martin, A. O.	1982	Cytogenetics & Cell Genetics	exclude	not clinically relevant	34		3	230-40
		The Effect of Bleomycin on DNA-Synthesis in Ataxia Telangiectasia Lymphoid-Cells	M. M. S. Cohen, S. J.	1982	Environmental Mutagenesis	exclude	not clinically relevant	4		1	27-36
		The effect of caffeine in G<inf>2</inf> on the frequency of chromosomal aberrations induced by X-rays in ataxia telangiectasia fibroblasts	K. K. Hansson, B. A.//Natarajan, A. T.//Palitti, F.	1982	Hereditas	exclude	not clinically relevant	97		2
		The effect of concanavalin-A (Con A) stimulation on lymphocyte subpopulations	O. E. Sanal, F.//Yegin, O.//Berkel, A. I.	1982	Bollettino dell Istituto Sieroterapico Milanese	exclude	not clinically relevant	61		2	107-11
		The response of a variety of human fibroblast cell strains to the lethal effects of alkylating agents	I. A. A. Teo, C. F.	1982	Carcinogenesis	exclude	Not clinically relevant	3		1	33-7
		The response of ataxia-telangiectasia homozygous and heterozygous skin fibroblasts to neocarzinostatin	Y. T. Shiloh, E.//Becker, Y.	1982	Carcinogenesis	exclude	Not clinically relevant	3		7	815-20
		The thermal sensitivity of normal and ataxia telangiectasia human fibroblasts	G. P. A. Raaphorst, E. I.	1982	International Journal of Radiation Oncology, Biology, Physics	exclude	not clinically relevant	8		11	1947-50
		Theoretical mechanisms for synthesis of carcinogen-induced embryonic proteins: VII. Genic mechanisms	R. L. Hancock	1982	Medical Hypotheses	exclude	not clinically relevant	9		2	193-206
		Xeroderma pigmentosum, Cockayne syndrome and ataxia-telangiectasia: Disorders relating DNA repair to carcinogenesis	A. R. Lehmann	1982	Cancer Surveys	exclude	Not clinically relevant	1		1	93-118
		Ataxia telangiectasia	G. Hosking	1982	Developmental Medicine & Child Neurology	exclude	Not original/review	24		1	77-80
		Ataxia-telangiectasia. A cellular and molecular link between cancer, neuropathology, and immune deficiency	R. B. Painter	1982	International Journal of Radiation Biology	exclude	Not original/review	42		4	469-469
		Books Received		1982	New England Journal of Medicine	exclude	not original/review	307		10	635-636
		IgG2 deficiency and ataxia-telangiectasia	W. J. Yount	1982	New England Journal of Medicine	exclude	Not original/review	306		9	541-3
		Immunodeficiency and syndromes: a nosographic approach	G. R. U. Burgio, A. G.	1982	European Journal of Pediatrics	exclude	Not original/review	138		4	288-92
		Immunodeficiency diseases: head and neck manifestations	J. P. S. Harris, M. A.	1982	Head & Neck Surgery	exclude	Not original/review	5		2	114-24
		Radiation effects: Highlights of a meeting	R. W. Miller	1982	Journal of Pediatrics	exclude	Not original/review	101		6	887-888
		Chromosomal hypersensitivity in mutant M10 and Q31 mouse cells exposed to ultraviolet radiation (UV) and 4-nitroquinoline-1-oxide (4NQO)	E. I. T. Takahashi, I.//Shiomi, T.//Sato, K.	1983	Mutation Research - Fundamental and Molecular Mechanisms of Mutagenesis	exclude	Animal study	109		2	207-217
		Differences in replicon behavior between X-irradiation-sensitive L5178Y mouse lymphoma cells and A-T fibroblasts using DNA fiber autoradiography	C. H. Ockey	1983	Radiation Research	exclude	Animal study	94		2	427-38
		Inhibition and recovery of DNA synthesis after X-irradiation in radiosensitive mouse-cell mutants	H. H.-S. Hama-Inaba, N.//Sato, K.	1983	Mutation Research Letters	exclude	Animal study	120		2019-03-02	161-165
		Central-Nervous-System Lymphoma Related to Epstein–Barr Virus	F. H. M. Hochberg, G.//Schooley, R. T.//Hirsch, M. S.//Feorino, P.//Henle, W.	1983	New England Journal of Medicine	exclude	no A-T	309		13	745-748
		Hypersensitivity to ionizing radiation, in vitro, in a new chromosomal breakage disorder, the Nijmegen Breakage Syndrome	R. D. J. Taalman, N. G.//Scheres, J. M.//de Wit, J.//Hustinx, T. W.	1983	Mutation Research	exclude	No A-T	112		1	23-32
		Mutagen hypersensitivity in Friedreich's ataxia	H. J. V. Evans, //Pentland, B.//Newton, M. S.	1983	Annals of Human Genetics	exclude	No A-T	47		Pt 3	193-204
		Response to ionising radiation in Duchenne muscular dystrophy	R. M. K. Howlett, B. A.//Fox, R. A.	1983	Journal of the Neurological Sciences	exclude	no A-T	61		2	277-81
		[Chromosome instability syndromes]	D. B. Germain, A.	1983	Semaine des Hopitaux	exclude	not clinically relevant	59		44	3065-79
		[Correlations between chromosome aberrations and tumor genesis]	E. Passarge	1983	Deutsche Medizinische Wochenschrift	exclude	not clinically relevant	108		1	28-34
		[Poly-(ADP ribose) synthesis and regulation disorders in disease]	H. Altmann	1983	Wiener Klinische Wochenschrift	exclude	not clinically relevant	95		24	861-4
		[Supertransformation of a human lymphoblastoid cell line by chemical carcinogens]	D. M. Le Francois-Chabas, L.	1983	Comptes Rendus des Seances de l Academie des Sciences - Serie Iii, Sciences de la Vie	exclude	not clinically relevant	296		6	283-6
		[The lymphocyte abnormality in CNS disease]	H. I. Matsubara, A.	1983	No to Shinkei - Brain & Nerve	exclude	not clinically relevant	35		5	423-31
		Abnormal response of ataxia-telangiectasia cells to agents that break the deoxyribose moiety of DNA via a targeted free radical mechanism	Y. T. Shiloh, E.//Becker, Y.	1983	Carcinogenesis	exclude	Not clinically relevant	4		10	1317-22
		Abnormal responses to the carcinogen 4-nitroquinoline 1-oxide of cultured fibroblasts from patients with dysplastic nevus syndrome and hereditary cutaneous malignant melanoma	P. J. G. Smith, M. H.//Adams, D.//Paterson, M. C.	1983	Carcinogenesis	exclude	Not clinically relevant	4		7	911-6
		Abnormalities of lymphocyte locomotion in immunodeficiency disease	D. E. E.-N. Van Epps, A.//Ochs, H. D.	1983	Clinical & Experimental Immunology	exclude	Not clinically relevant	53		3	679-88
		Altered protein synthesis in ataxia--telangiectasia fibroblasts	J. P. P. Murnane, R. B.	1983	Biochemistry	exclude	not clinically relevant	22		5	1217-22
		An Ataxia-Telangiectasia (a-T) Variant Is Not Hypersensitive to the Clastogenic Effect of Bleomycin (Bl)	L. A. P. Doucette, S.//Chaganti, R. S. K.	1983	American Journal of Human Genetics	exclude	not clinically relevant	35		6	A130-A130
		Are lesions induced by ionizing radiation direct blocks to DNA chain elongation?	R. B. Painter	1983	Radiation Research	exclude	not clinically relevant	95		2	421-6
		Ataxia-telangiectasia cells are not uniformly deficient in poly(ADP-ribose) synthesis following X-irradiation	L. A. K. Zwelling, D.//Mattern, M. R.	1983	Mutation Research	exclude	not clinically relevant	120		1	69-78
		Cancer and cardiac deaths in obligatory ataxia-telangiectasia heterozygotes	M. C. Swift, C.	1983	Lancet	exclude	not clinically relevant	1		8332	1049-50
		Cancer genes in man	A. G. Knudson, Jr.	1983	Current Problems in Cancer	exclude	not clinically relevant	7		12	41730
		Cancer in relatives of patients with aplastic anemia	N. U. S. Potter, C.//Li, F. P.	1983	Cancer Genetics & Cytogenetics	exclude	not clinically relevant	9		1	61-5
		Cell-Cycle Dependency of X-Ray-Induced Chromosomal-Aberrations in Ataxia-Telangiectasia Cells	Y. S. Ejima, M. S.	1983	Journal of Radiation Research	exclude	not clinically relevant	24		1	13-13
		Chemical clastogenicity in lymphoid cell lines of chromosomal instability syndromes	M. M. F. Cohen, C. E.//Simpson, S. J.//Boughman, J. A.	1983	Cancer Genetics & Cytogenetics	exclude	not clinically relevant	10		3	267-76
		Chromosomes, cancer and radiosensitivity	E. Samouhos	1983	American Journal of Clinical Oncology	exclude	Not clinically relevant	6		4	503-6
		Comparison of kinetics of X-ray-induced cell killing in normal, ataxia telangiectasia and hereditary retinoblastoma fibroblasts	H. L. Nagasawa, J. B.	1983	Mutation Research	exclude	not clinically relevant	109		2	297-308
		Cultured diploid fibroblasts from patients with the nevoid basal cell carcinoma syndrome are hypersensitive to killing by ionizing radiation	G. L. L. Chan, J. B.	1983	American Journal of Pathology	exclude	not clinically relevant	111		1	50-5
		Defective B-Cells in Ataxia-Telangiectasia, and Heterogeneity of Common Variable Immunodeficiency	Y. A. Sakiyama, T.//Hashimoto, F.//Matsumoto, S.	1983	Teratology	exclude	not clinically relevant	28		1	A7-A7
		Defective in vitro production of influenza virus-specific cytotoxic T lymphocytes in ataxia-telangiectasia	D. L. B. Nelson, W. E.//Shaw, S.	1983	Journal of Immunology	exclude	not clinically relevant	130		6	2629-34
		Defective recovery from potentially lethal damage in some human fibroblast cell strains	C. F. P. Arlett, A.	1983	International Journal of Radiation Biology & Related Studies in Physics, Chemistry & Medicine	exclude	not clinically relevant	43		2	157-67
		Deficiency of concanavalin A induced suppressor cell activity in patients with primary immunodeficiency disorders	S. Gupta	1983	Scandinavian Journal of Haematology	exclude	not clinically relevant	30		4	345-52
		DNA replication and repair in ataxia telangiectasia cells exposed to bleomycin	C. M. Morris, R.//Lavin, M. F.	1983	Mutation Research	exclude	not clinically relevant	112		2	67-74
		DNA strand break and rejoining in cultured human fibroblasts exposed to fast neutrons or gamma rays	G. P. P. Van der Schans, M. C.//Cross, W. G.	1983	International Journal of Radiation Biology & Related Studies in Physics, Chemistry & Medicine	exclude	not clinically relevant	44		1	75-85
		Do DNA rearrangements occur in neuronal development? Clues from an inherited human disease	X. O. H. J. Breakefield, C. R.	1983	Trends in Neurosciences	exclude	not clinically relevant	6		11	444-446
		Effect of aphidicolin on de novo DNA synthesis, DNA repair and cytotoxicity in gamma-irradiated human fibroblasts. Implications for the enhanced radiosensitivity in ataxia telangiectasia	P. J. P. Smith, M. C.	1983	Biochimica et Biophysica Acta	exclude	not clinically relevant	739		1	17-26
		Effect of Gamma-Rays on Chromatin Structure in Ataxia-Telangiectasia Cells	J. L. Houldsworth, M. F.	1983	Proceedings of the Australian Biochemical Society	exclude	not clinically relevant	15			84-84
		Effect of ionizing radiation on synthesis of sub-replicon size DNA in ataxia telangiectasia cells	J. L. Houldsworth, M. F.	1983	Biochemistry International	exclude	not clinically relevant	6		3	349-56
		Effect of thymic hormones on human lymphocytes	G. S. Incefy	1983	Clinics in Immunology and Allergy	exclude	not clinically relevant	3		1	95-117
		Effect of X-radiation on DNA and histone synthesis in ataxia telangiectasia and normal lymphoblastoid cells	K. H. S. Kraemer, N.//Waters, H. L.//Bustin, M.	1983	Mutation Research	exclude	not clinically relevant	112		6	359-67
		Effects of the DNA strand-cleaving antitumor agent, streptonigrin, on ataxia telangiectasia cells	A. M. F. Taylor, E.//Garner, C. M.//Campbell, J. B.//Edwards, M. J.	1983	Cancer Research	exclude	Not clinically relevant	43		6	2700-3
		Effects of X-Irradiation on Cell-Cycle Progression, Induction of Chromosomal-Aberrations and Cell Killing in Homozygotic and Heterozygotic Ataxia Telangiectasia (at) Fibroblasts	H. L. Nagasawa, S.//Little, J. B.	1983	Radiation Research	exclude	not clinically relevant	94		3	632-633
		Genetic effects on the longevity of cultured human fibroblasts. II. DNA repair deficient syndromes	K. V. H. Thompson, R.	1983	Gerontology	exclude	not clinically relevant	29		2	83-8
		Genetic effects on the longevity of cultured human fibroblasts. III. Correlations with altered glucose-6-phosphate dehydrogenase	R. T. Holliday, K. V.	1983	Gerontology	exclude	not clinically relevant	29		2	89-96
		HOST CELL REACTIVATION BY FIBROBLASTS FROM PATIENTS WITH PIGMENTARY DEGENERATION OF THE RETINA	C. T. DavidLytle, RobertE//Barrett, SusannaF//Wirtschafter, JonathanD//Dupuy, J. ‐M//Robbins, JayH	1983	Photochemistry and Photobiology	exclude	not clinically relevant	37		5	503-508
		Hyperthermia and thermal tolerance in normal and ataxia telangiectasia human cell strains	G. P. A. Raaphorst, E. I.	1983	Cancer Research	exclude	Not clinically relevant	43		6	2618-21
		Increased clastogenicity and decreased inhibition of DNA synthesis by neocarzinostatin and tallysomycin in ataxia telangiectasia lymphoid cells	M. M. S. Cohen, S. J.	1983	Mutation Research	exclude	not clinically relevant	112		2	119-28
		Increased level of bleomycin-induced chromosome breakage in ataxia telangiectasia skin fibroblasts	M. B. Shaham, Y.//Lerer, I.//Voss, R.	1983	Cancer Research	exclude	Not clinically relevant	43		9	4244-7
		Increased Synthesis of a 37,000 Dalton Molecular-Weight Protein in an Ataxia Telangiectasia Lymphoblastoid Cell-Line	P. B. McKinnon, L. A.	1983	Proceedings of the Australian Biochemical Society	exclude	not clinically relevant	15			76-76
		Induction and repair of DNA damage in normal and ataxiatelangiectasia skin fibroblasts treated with neocarzinostatin	Y. S. Shiloh, G. P. V. D.//Lohman, P. H. M. L.//Becker, Y.	1983	Carcinogenesis	exclude	Not clinically relevant	4		7	917-921
		Minireview. Roles of turnover and repair of macromolecules and supramolecular structural components	F. Gabrielli	1983	Life Sciences	exclude	not clinically relevant	33		9	805-16
		Molecular identification of a human DNA repair gene following DNA-mediated gene transfer	J. S. J. Rubin, A. L.//Bernstein, A.//Whitmore, G. F.	1983	Nature	exclude	not clinically relevant	306		5939	206-208
		Perturbations of cell-cycle progression in γ-irradiated ataxia telangiectasia and Huntington's disease cells detected by DNA flow cytometric analysis	F. K. Paul Imray, C.	1983	Mutation Research DNA Repair Reports	exclude	not clinically relevant	112		6	369-382
		Pld Repair and Cell-Cycle Progression in X-Irradiated Normal, Ataxia Telangiectasia (at) and Retinoblastoma Fibroblasts	J. B. N. Little, H.	1983	Radiation Research	exclude	not clinically relevant	94		3	605-606
		Poly(ADP-ribose)-synthesis and defects in the regulation of DNA metabolism connected to human diseases	H. Altmann	1983	Wiener Klinische Wochenschrift	exclude	not clinically relevant	95		24	861-864
		Post-irradiation inhibition of scheduled DNA synthesis and stimulation of ADP-ribosylation in sensitive and resistant l5178y murine lymphoma cells	J. G. Q. Lunec, S.//George, A. M.//Whish, W. J. D.//Cramp, W. A.	1983	International Journal of Radiation Biology	exclude	not clinically relevant	44		6	645-651
		Precancerous stages	R. Hartenstein	1983	Fortschritte der Medizin	exclude	not clinically relevant	101		2019-02-01	43743
		Prenatal diagnosis of immunodeficiency disorders	D. C. L. Linch, R. J.	1983	British Medical Bulletin	exclude	not clinically relevant	39		4	399-404
		Relationship between chromosome changes and tumour formation	E. Passarge	1983	Deutsche Medizinische Wochenschrift	exclude	not clinically relevant	108		1	28-34
		Repair of potentially lethal and sublethal damage induced by neocarzinostatin in normal and ataxia-telangiectasia skin fibroblasts	Y. T. Shiloh, E.//Becker, Y.	1983	Biochemical & Biophysical Research Communications	exclude	not clinically relevant	110		2	483-90
		Responses of Huntington's disease and ataxia telangiectasia lymphoblastoid cells to bleomycin	F. P. K. Imray, C.	1983	Chemico-Biological Interactions	exclude	Not clinically relevant	47		3	325-36
		Similar repair of O6-methylguanine in normal and ataxia-telangiectasia fibroblast strains. Deficient repair capacity of lymphoblastoid cell lines does not reflect a genetic polymorphism	Y. T. Shiloh, E.//Becker, Y.	1983	Mutation Research	exclude	not clinically relevant	112		1	47-58
		Survival, sister chromatid exchange, and host cell reactivation in mutagen-hypersensitive fibroblasts	G. J. H. Hook, J. A.	1983	Annals of the New York Academy of Sciences	exclude	not clinically relevant	407		pp 440-443
		Sv40 T-Antigen Expression and Induction of Transformation in Fanconi Anemia, Ataxia-Telangiectasia, and Bloom Syndrome Fibroblasts Following DNA-Mediated Gene-Transfer	M. A. Shaham, B.//Chaganti, R. S. K.	1983	American Journal of Human Genetics	exclude	not clinically relevant	35		6	A70-A70
		Tandem translocation t(14;14) in isolated and clonal cells in ataxia telangiectasia are different	A. D. Aurias, B.//Griscelli, C.	1983	Human Genetics	exclude	not clinically relevant	63		4	320-2
		The potentiation by caffeine of X-ray damage to cultured human skin fibroblasts from normal subjects and ataxia-telangiectasia patients	P. S. Furcinitti	1983	Radiation Research	exclude	not clinically relevant	95		1	197-204
		The proportion of TA, TG, and TM cells in various immunodeficiency and autoimmune disorders	L. G. B. Lum, E.//Steinberg, A. D.//Waldmann, T. A.//Blaese, R. M.	1983	Cellular Immunology	exclude	Not clinically relevant	80		1	105-14
		The regulation of the human humoral immune response and functional assays for its assessment	T. A. Waldmann	1983	Birth Defects: Original Article Series	exclude	not clinically relevant	19		3	31-6
		The sensitivities to radiations and radiomimetic chemicals of cells from patients with ataxia telangiectasia	M. M. Ikenaga, M.//Abe, J.//Mimaki, T.	1983	Jinrui Idengaku Zasshi [Japanese Journal of Human Genetics]	exclude	not clinically relevant	28		1	43739
		The study of DNA-repair defects using [125I]iododeoxycytidine incorporation as an assay for the growth of herpes simplex virus	R. C. Boorstein, J.//Pardee, A. B.	1983	Mutation Research	exclude	not clinically relevant	112		2	85-95
		The thymus in immunodeficiency diseases: new therapeutic approaches	J. F. Bach	1983	Birth Defects: Original Article Series	exclude	not clinically relevant	19		3	245-53
		Transformation and repair replication in lymphocytes from ataxia telangiectasia	E. E. B. Henderson, M.	1983	Proceedings of the Society for Experimental Biology & Medicine	exclude	not clinically relevant	172		4	524-34
		Variation in response to mutagens amongst normal and repair-defective human cells	C. F. H. Arlett, S. A.	1983	Basic Life Sciences	exclude	not clinically relevant	23			249-70
		Ataxia-telangiectasis: a multisystem hereditary disease with immunodeficiency, impaired organ maturation, x-ray hypersensitivity, and a high incidence of neoplasia	T. A. M. Waldmann, J.//Nelson, D. L.//Kraemer, K. H.	1983	Annals of Internal Medicine	exclude	Not original/review	99		3	367-79
		Immunodeficiency	R. H. Buckley	1983	Journal of Allergy & Clinical Immunology	exclude	Not original/review	72		6	627-41
		Influence of inhibitors of poly(ADP-ribose) polymerase on DNA repair, chromosomal alterations, and mutations	A. T. v. Z. Natarajan, A. A.//Zwanenburg, T. S.	1983	Princess Takamatsu Symposia	exclude	Not original/review	13			227-42
		Selective IgA deficiency	C. Mietens	1983	Klinische Padiatrie	exclude	Not original/review	195		6	385-387
		Evaluation of Wasted Mouse as a Model of Ataxia-Telangiectasia	H. I. Tezuka, S.//Takahashi, J.//Inoue, T.//Kada, T.	1984	Japanese Journal of Genetics	exclude	Animal study	59		6	663-663
		Evaluations of wasted mouse fibroblasts and SV-40 transformed human fibroblasts as models of ataxia telangiectasis in vitro	S. K. S. Nordeen, V. G.//Edgell, M. H.//Hutchison, Iii C. A.//Shultz, L. D.//Swift, M.	1984	Mutation Research	exclude	Animal study	140		4	219-222
		Abnormal sensitivity of some Cockayne's syndrome cell strains to UV- and gamma-rays. Association with a reduced ability to repair potentially lethal damage	P. J. C. Deschavanne, N.//Fertil, B.//Malaise, E. P.	1984	Mutation Research	exclude	No A-T	131		2	61-70
		Ataxia-without-telangiectasia. Progressive multisystem degeneration with IgE deficiency and chromosomal instability	E. Byrne, Hallpike, J. F.,Manson, J. I.,Sutherland, G. R.,Thong, Y. H.	1984	Journal of the Neurological Sciences	exclude	no A-T	66		2019-03-02	307-17
		Hypersensitivity to DNA-damaging agents in cultured cells from patients with Usher's syndrome and Duchenne muscular dystrophy	J. H. S. Robbins, D. A.//Otsuka, F.//Tarone, R. E.//Brumback, R. A.//Wirtschafter, J. D.//Polinsky, R. J.//Barrett, S. F.//Moshell, A. N.//Scarpinato, R. G.//et al.,	1984	Journal of Neurology, Neurosurgery & Psychiatry	exclude	no A-T	47		4	391-8
		Serum thymic factor in active dermatomyositis	S. B. Martinez-Cairo, E.	1984	Archivos de Investigacion Medica	exclude	No A-T	15		3	255-8
		The neurocutaneous syndromes: diagnosis and management for the primary care pediatrician	C. D. McIntosh, F.	1984	Journal of the Arkansas Medical Society	exclude	no A-T	81		7	354-60
		[Cell mediated cytotoxic activities in ataxia-telangiectasia with T cell deficiency]	I. M. Tsuge, H.//Okada, J.//Mizuno, T.//Matsuoka, M.//Torii, S.//Kodera, Y.//Takahashi, T.	1984	Arerugi - Japanese Journal of Allergology	exclude	not clinically relevant	33		10	909-16
		[Defects in DNA repair and replication in neurocutaneous hereditary diseases]	H. Takebe	1984	No to Shinkei - Brain & Nerve	exclude	not clinically relevant	36		1	49-54
		[Physiologic and physiopathologic implications of insulin-receptor interaction (III)]	S. G. M. Duran Garcia, M. C.	1984	Medicina Clinica	exclude	not clinically relevant	82		17	771-6
		[The role of cultured thymic epithelium and dialyzable leukocyte extracts on the maturation process of T cell. Study of their effects on cyclic nucleotides levels in thymocytes]	H. Tsuneta	1984	Hokkaido Igaku Zasshi - Hokkaido Journal of Medical Science	exclude	not clinically relevant	59		2	128-39
		A Model for Analysis of Dose-Effect and Let Dependence of Cell Survivals of Ataxia Telangiectasia, Hf19-Cell and Tl-Cell	H. O. Yamaguchi, H.	1984	Journal of Radiation Research	exclude	not clinically relevant	25		1	22-22
		Actin Regulation and the Cytoskeleton in Ataxia Telangiectasia	P. J. B. McKinnon, L. A.	1984	Proceedings of the Australian Biochemical Society	exclude	not clinically relevant	16			32-32
		Cancer predisposition, carcinogen hypersensitivity, and aberrant DNA metabolism	M. C. G. Paterson, N. E.//Middlestadt, M. V.//Weinfeld, M.	1984	Journal of Cellular Physiology - Supplement	exclude	not clinically relevant	3			45-62
		Cis-trans position effect in cancer translocations	F. H. Hecht, B. K.	1984	Cancer Genetics & Cytogenetics	exclude	not clinically relevant	12		3	201-8
		Concentrations of pregnancy associated alpha2-glycoprotein (PAG) and distinct other serum proteins as well as immune cells in primary immune deficiency diseases	R. W. K. Petrov, L. W.//Tscheredejew, N. N.//Akinschina, G. E.//Grunow, R.//Muller, G.//Bundschuh, G.	1984	Padiatrie und Grenzgebiete	exclude	not clinically relevant	23		2	79-85
		Cytogenetic studies on patients with chronic T cell leukemia/lymphoma	Y. R. Ueshima, J. D.//Variakojis, D.//Winter, J.//Gordon, L.	1984	Blood	exclude	not clinically relevant	63		5	1028-38
		Defective interferon-γ production in ataxia-telangiectasia	R. C. Paganelli, M. R.//Matricardi, P. M.//Cioè, L.//Seminara, R.//Dianzani, F.//Aiuti, F.	1984	Clinical Immunology and Immunopathology	exclude	not clinically relevant	32		3	387-391
		Deficient recovery from potentially lethal damage in some gamma-irradiated human fibroblast cell strains	C. F. P. Arlett, A.	1984	British Journal of Cancer - Supplement	exclude	not clinically relevant	6			227-32
		Deficient repair of potentially lethal damage in actively growing ataxia telangiectasia cells	H. S. Utsumi, M. S.	1984	Radiation Research	exclude	not clinically relevant	97		2	407-13
		Diagnosis of diseases of DNA synthesis and repair that affect the skin using cultured amniotic fluid cells	A. D. Auerbach	1984	Seminars in Dermatology	exclude	not clinically relevant	3		3	172-184
		DNA Microfluorometric Study of Cellular Radiosensitivity .2. DNA-Synthesis in X-Irradiated Ataxia-Telangiectasia Cells	A. T. Shima, M.//Nikaido, O.	1984	Journal of Radiation Research	exclude	not clinically relevant	25		1	74-74
		DNA-mediated gene transfer into human diploid fibroblasts derived from normal and ataxia-telangiectasia donors: parameters for DNA transfer and properties of DNA transformants	P. G. W. Debenham, M. B.//Masson, W. K.//Cox, R.	1984	International Journal of Radiation Biology & Related Studies in Physics, Chemistry & Medicine	exclude	not clinically relevant	45		5	525-36
		DNA-repair and cancer radiotherapy	T. I. Kada, T.//Yokoiyama, A.//Mochizuki, H.//Nakatsugawa, S.//Sugahara, T.	1984	Strahlentherapie	exclude	not clinically relevant	160		11	695-9
		Effect of caffeine in G2 on X-ray-induced chromosomal aberrations and mitotic inhibition in ataxia telangiectasia fibroblast and lymphoblastoid cells	K. N. Hansson, A. T.//Kihlman, B. A.	1984	Human Genetics	exclude	not clinically relevant	67		3	329-35
		Expression of IL 2 receptor (Tac antigen) in primary immunodeficiency diseases	Y. A. Takahashi, T.//Sakiyama, Y.//Matsumoto, S.//Watanabe, T.//Uchiyama, T.	1984	Japanese Journal of Clinical Immunology	exclude	not clinically relevant	7		6	396-399
		Factors modifying 3-aminobenzamide cytotoxicity in normal and repair-deficient human fibroblasts	R. J. P. Boorstein, A. B.	1984	Journal of Cellular Physiology	exclude	not clinically relevant	120		3	335-44
		Fixation and repair of radiation damage in normal and ataxia-telangiectasia human cells	G. P. A. Raaphorst, E. I.	1984	International Journal of Radiation Biology & Related Studies in Physics, Chemistry & Medicine	exclude	not clinically relevant	46		2	121-4
		Further characterization of the ataxia-telangiectasia clastogenic factor by reversed-phase liquid chromatography	M. C. Shaham, M.//Becker, Y.	1984	Journal of Biotechnology	exclude	not clinically relevant	1		2019-06-05	351-354
		G-2 Chromosomal Radiosensitivity of Ataxia-Telangiectasia Heterozygotes	K. K. P. Sanford, R.//Jones, G. M.//Tarone, R. E.	1984	Proceedings of the American Association for Cancer Research	exclude	not clinically relevant	25		MAR	153-153
		Gamma-irradiation induces mutation in ataxia-telangiectasia lymphoblastoid cells	K. T. Tatsumi, H.	1984	Gann. Japanese Journal of Cancer Research	exclude	not clinically relevant	75		12	1040-3
		Gene dosage and complementation analysis of ataxia telangiectasia lymphoblastoid cell lines assayed by induced chromosome aberrations	P. I. Chen, F. P.//Kidson, C.	1984	Mutation Research	exclude	not clinically relevant	129		2	165-72
		Glial bundles in spinal nerve roots. An immunocytochemical study stressing their nonspecificity in various spinal cord and peripheral nerve diseases	T. B. Kimura, H.	1984	Acta Neuropathologica	exclude	Not clinically relevant	65		1	46-52
		Heterogeneity of Immunological Abnormalities in Ataxia-Telangiectasia(at)	E. F. Galli, M.//Pandolfi, F.//Russo, G.//Betti, P.//Boscarelli, S.//Fiore, L.//Dianzani, F.//Businco, L.	1984	Pediatric Research	exclude	not clinically relevant	18		8	808-808
		Immunodeficiency as a factor in lymphomagenesis	D. T. S. Purtilo, K.	1984	Perspectives in Pediatric Pathology	exclude	not clinically relevant	8		2	181-91
		Immunoglobulin G (IgG) subclasses and human disease	V. A. Oxelius	1984	American Journal of Medicine	exclude	not clinically relevant	76		3A	43282
		Interferon production in primary immunodeficiencies	P. M. C. Matricardi, M. R.//Paganelli, R.//Facchini, J.//Sirianni, M. C.//Seminara, R.//Dianzani, F.//Aiuti, F.	1984	Journal of Clinical Immunology	exclude	not clinically relevant	4		5	388-94
		Introductory review: involvement of ADP-ribosylation in cellular recovery from some forms of DNA damage	J. Lunec	1984	British Journal of Cancer - Supplement	exclude	not clinically relevant	6			43690
		Mean inactivation dose: a useful concept for intercomparison of human cell survival curves	B. D. Fertil, H.//Courdi, A.//Malaise, E. P.	1984	Radiation Research	exclude	not clinically relevant	99		1	73-84
		Mutagenicity of neocarzinostatin in Neurospora crassa	W. G. DeGraff	1984	Mutation Research - Fundamental and Molecular Mechanisms of Mutagenesis	exclude	not clinically relevant	128		2	127-135
		Potentiation of X-Ray-Induced or Uv-Induced Chromosomal-Aberrations by Cytosine-Arabinoside in Ataxia-Telangiectasia Cells	Y. S. Ejima, M. S.	1984	Journal of Radiation Research	exclude	not clinically relevant	25		1	74-74
		Probing Human Hypersensitivity Syndromes with Parvoviruses - Aberrant Conditioned Recovery Response in Irradiated Ataxia Telangiectasia Cells	G. D. Hilgers, J.//Cornelis, J. J.//Klein, B.//Rommelaere, J.	1984	Archives Internationales De Physiologie De Biochimie Et De Biophysique	exclude	not clinically relevant	92		5	B140-B141
		Receptors, antibodies, and disease	M. Blecher	1984	Clinical Chemistry	exclude	not clinically relevant	30		7	1137-56
		Reduced levels of fibronectin in ataxia-telangiectasia lymphoblastoid cells	M. F. S. Lavin, G. J.	1984	International Journal of Cancer	exclude	not clinically relevant	33		3	359-63
		Regulation of DNA repair in serum-stimulated xeroderma pigmentosum cells	P. K. S. Gupta, M. A.	1984	Journal of Cell Biology	exclude	not clinically relevant	99		4 Pt 1	1275-81
		Regulation of the cellular actin levels in response to changes in the cell density in ataxia telangiectasia lymphoblastoid cells	P. J. B. McKinnon, L. A.	1984	Biochemical & Biophysical Research Communications	exclude	not clinically relevant	119		2	561-6
		Relationship between a chromatin anomaly in ataxia-telangiectasia cells and enhanced sensitivity to DNA damage	P. J. Smith	1984	Carcinogenesis	exclude	Not clinically relevant	5		10	1345-50
		Repair processes in radiation biology	M. M. Elkind	1984	Radiation Research	exclude	not clinically relevant	100		3	425-49
		Response of human fibroblasts to low dose rate gamma irradiation	A. B. Dritschilo, T.//Weichselbaum, R. R.//Mossman, K. L.	1984	Radiation Research	exclude	not clinically relevant	100		2	387-95
		Response of sensitive human ataxia and resistant T-1 cell lines to accelerated heavy ions	C. A. B. Tobias, E. A.//Chang, P. Y.//Lommel, L.//Roots, R.	1984	British Journal of Cancer - Supplement	exclude	not clinically relevant	6			175-85
		Significance of immunoglobulin G subclasses	D. C. Heiner	1984	American Journal of Medicine	exclude	not clinically relevant	76		3A	43617
		Studies on Radiosensitivity and Cell-Kinetics in X-Irradiated Ataxia-Telangiectasia (at) Cells	M. N. Tatsuka, O.//Shima, A.	1984	Journal of Radiation Research	exclude	not clinically relevant	25		1	75-75
		Study of basal cell nevus syndrome fibroblasts after treatment with DNA-damaging agents	H. L. Nagasawa, F. F.//Burke, M. J.//McCone, E. F.//Targovnik, H. S.//Chan, G. L.//Little, J. B.	1984	Basic Life Sciences	exclude	not clinically relevant	29 Pt B			775-85
		The Effect of Caffeine on X-Ray-Induced Mitotic Delay in Normal and Ataxia-Telangiectasia Fibroblasts	F. S. Zampettibosseler, D.	1984	International Journal of Radiation Biology	exclude	not clinically relevant	46		6	806-806
		The effects of hyperthermia and ionizing radiation in normal and ataxia telangiectasia human fibroblast lines	R. E. C. Mitchel, A.//Smith, B. P.//Child, S. D.//Paterson, M. C.	1984	Radiation Research	exclude	not clinically relevant	99		3	627-35
		The effects of ionizing radiation on cell cycle progression in ataxia telangiectasia	M. D. M. Ford, L.//Lavin, M. F.	1984	Mutation Research	exclude	not clinically relevant	125		1	115-22
		The Influence of Sv40 and Epstein-Barr Viruses on the Induction by Gamma-Irradiation of 6-Thioguanine Resistant Mutants in Ataxia-Telangiectasia Cells	C. F. C. Arlett, J.//Harcourt, S. A.//Muriel, W. J.	1984	Heredity	exclude	not clinically relevant	53		DEC	557-557
		The role of DNA repair processes in the response of human tumors to fractionated radiotherapy	R. R. Weichselbaum	1984	International Journal of Radiation Oncology, Biology, Physics	exclude	not clinically relevant	10		7	1127-34
		The use of recombinant DNA plasmids for the determination of DNA-repair and recombination in cultured mammalian cells	R. M. Cox, W. K.//Debenham, P. G.//Webb, M. B.	1984	British Journal of Cancer - Supplement	exclude	not clinically relevant	6			67-72
		Thermal enhancement of radiosensitivity in normal and ataxia telangiectasia human cells	G. P. A. Raaphorst, E. I.	1984	International Journal of Radiation Oncology, Biology, Physics	exclude	not clinically relevant	10		2	253-8
		[Epstein-Barr virus infection and immune responses in primary immunodeficiency syndromes]	Y. Sakiyama	1984	Hokkaido Igaku Zasshi - Hokkaido Journal of Medical Science	exclude	Not original/review	59		4	379-82
		Ocular manifestations of the neurocutaneous syndromes	M. J. W. Greenwald, A.	1984	Pediatric Dermatology	exclude	Not original/review	2		2	98-117
		The insulin receptor	S. A. Kaplan	1984	Journal of Pediatrics	exclude	Not original/review	104		3	327-36
		The Primary Immunodeficiencies	F. S. C. Rosen, M. D.//Wedgwood, R. J. P.	1984	New England Journal of Medicine	exclude	not original/review	311		5	300-310
		Thoracic manifestations of neurocutaneous diseases	G. L. Aughenbaugh	1984	Radiologic Clinics of North America	exclude	Not original/review	22		3	741-56
		[The effect of methylnitronitrosoguanidine on DNA synthesis in human and animal cells. Inhibition of DNA synthesis in asynchronous and synchronous cultured cells]	N. L. Dulatova Sh, N. A.	1985	Molekuliarnaia Genetika, Mikrobiologia, i Virusologa	exclude	Animal study			9	43669
		Differential Sensitivity of a Mouse Myeloid Leukemia Cell Line and Normal Mouse Bone Marrow Cells to X-Ray-induced Chromosome Aberrations	M. J. H. Aardema, R. E.//Preston, R. J.//Au, W. W.	1985	Cancer Research	exclude	Animal study	45			5321-5327
		DNA repair-deficient Chinese hamster ovary cells exhibiting differential sensitivity to gamma rays under aerobic and hypoxic conditions	J. S. W. Rubin, G. F.	1985	Radiation research	exclude	Animal study	101		3	528-534
		Evaluation of Wasted Mouse as a Model of Ataxia-Telangiectasia .2. Effects of DNA-Damaging Agents on Isolated Spleen-Cells and Lung Fibroblastic Cells	T. T. Inoue, H.//Takahashi, J.//Aikawa, K.//Kada, T.	1985	Japanese Journal of Genetics	exclude	Animal study	60		6	595-595
		The wasted mutant mouse: I. An animal model of secretory IgA deficiency with normal serum IgA	D. D. Kaiserlian, D.//Bach, J. F.	1985	Journal of Immunology	exclude	Animal study	135		2	1126-1131
		X-ray sensitive mutants of Chinese hamster ovary cell line: radio-sensitivity of DNA synthesis	P. A. Jeggo	1985	Mutation Research DNA Repair Reports	exclude	Animal study	145		3	171-176
		Errors of morphogenesis and inborn errors of immunity 20 years after the discovery of DiGeorge anomaly	G. R. U. Burgio, A. G.	1985	European Journal of Pediatrics	exclude	no A-T	144		1	43808
		High-dose cyclophosphamide and intermediate-dose methotrexate for the treatment of far-advanced Burkitt's lymphoma	M. L. G. Brecher, R. V.//Ettinger, L. J.//Tebbi, C. K.//Green, D. M.//Freeman, A. I.	1985	American Journal of Pediatric Hematology/Oncology	exclude	no A-T	7		2	117-24
		Hypersensitivity to DNA-damaging agents in abiotrophies: a new explanation for degeneration of neurons, photoreceptors, and muscle in Alzheimer, Parkinson and Huntington diseases, retinitis pigmentosa, and Duchenne muscular dystrophy	J. H. B. Robbins, R. A.//Polinsky, R. J.//Wirtschafter, J. D.//Tarone, R. E.//Scudiero, D. A.//Otsuka, F.	1985	Basic Life Sciences	exclude	No A-T	35			315-44
		One pyrimidine dimer inactivates expression of a transfected gene in xeroderma pigmentosum cells	M. K. Protic-Sabljic, K. H.	1985	Proceedings of the National Academy of Sciences of the United States of America	exclude	No A-T	82		19	6622-6
		Serum thymic factor in patients with Down syndrome	S. S.-G. Martinez-Cairo Cueto, F.//Ramirez-Arroyo, S.//Ramirez-Lacayo, M.	1985	Archivos de Investigacion Medica	exclude	No A-T	16		4	433-45
		[Cell biological study on ataxia-telangiectasia]	S. K. Ohta, T.//Shimada, M.//Shima, A.//Chishiro, H.//Kasahara, Y.	1985	No to Hattatsu [Brain & Development]	exclude	not clinically relevant	17		1	43626
		[Conclusions of the study of genetic syndromes with extreme resistance to insulin]	M. d. l. V. Serrano Rios, S.//Nash, R.//Sanchez Arriaran, M. S.//Sordo, M. T.	1985	Journees Annuelles de Diabetologie de l Hotel-Dieu	exclude	not clinically relevant				205-19
		[Genetically high risk group for cancer associated with DNA repair deficiency]	H. Takebe	1985	Gan to Kagaku Ryoho [Japanese Journal of Cancer & Chemotherapy]	exclude	not clinically relevant	12		3 Pt 2	589-94
		[Insulin receptor and various disease entities]	M. S. Kucharzewski, J.//Czecior, E.	1985	Wiadomosci Lekarskie	exclude	not clinically relevant	38		11	790-3
		[Neuroectomesodermal dysplasias (phacomatoses): clinical and epidemiological problems]	R. J. Michalowicz, S.//Ignatowicz, R.	1985	Postepy Higieny i Medycyny Doswiadczalnej	exclude	not clinically relevant	39		6	635-59
		3-Aminobenzamide does not affect radiation-induced inhibition of DNA synthesis in human cells	R. B. Painter	1985	Mutation Research	exclude	not clinically relevant	143		3	113-5
		A preliminary compilation of cytogenetic studies and of cultured cells derived from individuals homozygous or heterozygous for ataxia-telangiectasia	M. J. T. Vekemans, T.	1985	Kroc Foundation Series	exclude	not clinically relevant	19			205-14
		Abnormal OKT4/OKT8 ratio and deranged capping in ataxia-telangiectasia	M. C. B. Barbieri, C.//Ferrero, E.//Colombo, G.//Baldini, V.//Besana, C.	1985	Bollettino dell Istituto Sieroterapico Milanese	exclude	not clinically relevant	64		3	232-5
		Abnormal Retention of X-Irradiated Ataxia-Telangiectasia Fibroblasts in G2 Phase of the Cell-Cycle - Cellular Rna-Content, Chromatin Stability and the Effects of 3-Aminobenzamide	P. J. A. Smith, C. O.//Watson, J. V.	1985	International Journal of Radiation Biology	exclude	not clinically relevant	47		6	701-712
		Acquired immune deficiency syndrome in childhood	K. M. A. Shannon, A. J.	1985	Journal of Pediatrics	exclude	not clinically relevant	106		2	332-42
		Ageing, DNA repair of radiation damage and carcinogenesis: fact and fiction	A. R. Lehmann	1985	IARC Scientific Publications	exclude	not clinically relevant			58	203-13
		Altered cellular morphology and microfilament array in ataxia-telangiectasia fibroblasts	P. J. B. McKinnon, L. A.	1985	European Journal of Cell Biology	exclude	not clinically relevant	39		1	161-6
		Altered DNA synthesis in irradiated and unirradiated ataxia-telangiectasia cells	R. B. Painter	1985	Kroc Foundation Series	exclude	not clinically relevant	19			89-100
		An assessment of the radiosensitivity of ataxia-telangiectasia heterozygotes	C. F. P. Arlett, A.	1985	Kroc Foundation Series	exclude	not clinically relevant	19			101-9
		An attempt to transfer radiation resistance to an ataxia-telangiectasia cell line	M. H. L. Green, J. E.//James, M. R.//Arlett, C. F.	1985	Kroc Foundation Series	exclude	not clinically relevant	19			173-9
		Ataxia telangiectasia cells exhibit the same radiosensitization response by incorporation of BrdUrd or IdUrd as do normal human cells	G. P. A. Raaphorst, E. I.//Vadasz, J. A.	1985	Radiation Research	exclude	not clinically relevant	103		3	455-60
		Ataxia Telangiectasia Homozygous and Heterozygous Cells Show a Normal Repair and Fixation Response to Anisotonic Nacl Treatment after Irradiation	G. P. A. Raaphorst, E. I.	1985	Radiation Research	exclude	not clinically relevant	101		3	497-507
		Ataxia-telangiectasia breakpoints in chromosome rearrangements reflect genes important to T and B lymphocytes	F. H. Hecht, B. K.	1985	Kroc Foundation Series	exclude	not clinically relevant	19			189-95
		Attempts to Clone an Ataxia-Telangiectasia Gene	M. H. L. L. Green, J.//Arlett, C. F.//Lehmann, A. R.//James, M. R.//Burke, J.//Harcourt, S. A.	1985	International Journal of Radiation Biology	exclude	not clinically relevant	48		3	458-458
		Cell-Cycle Progression and Radiosensitivity in Ataxia-Telangiectasia Fibroblasts and Lymphoblasts	D. Z. Scott, F.	1985	International Journal of Radiation Biology	exclude	not clinically relevant	48		3	463-463
		Cells from patients with ataxia telangiectasia are abnormally sensitive to the cytotoxic effect of a tumor promoter, phorbol-12-myristate-13-acetate	Y. T. Shiloh, E.//Becker, Y.	1985	Mutation Research	exclude	not clinically relevant	149		2	283-6
		Cellular and molecular studies on ataxia-telangiectasia lymphoblastoid cell lines	M. C. Fiorilli, M.//Carbonari, M.//Russo, G.//Businco, L.//Aiuti, F.	1985	Kroc Foundation Series	exclude	not clinically relevant	19			301-8
		Cellular hypersensitivity to chronic gamma-radiation in cultured fibroblasts from ataxia-telangiectasia heterozygotes	M. C. M. Paterson, S. J.//Gentner, N. E.//Smith, B. P.	1985	Kroc Foundation Series	exclude	not clinically relevant	19			73-87
		Cerebellar pathology in ataxia-telangiectasia: the significance of basket cells	R. A. V. Gatti, H. V.	1985	Kroc Foundation Series	exclude	not clinically relevant	19			225-32
		Chromosomal localization, structure, and expression of the human alpha-fetoprotein gene	A. H. Dugaiczyk, M. E.//Minghetti, P. P.	1985	Kroc Foundation Series	exclude	not clinically relevant	19			181-8
		Chromosomal radiosensitivity during the G2 cell-cycle period of skin fibroblasts from individuals with familial cancer	R. S. Parshad, K. K.//Jones, G. M.	1985	Proceedings of the National Academy of Sciences of the United States of America	exclude	not clinically relevant	82		16	5400-3
		Comparative Studies on Cell-Cycle Progression in Normal and Ataxia Telangiectasia Cells after X-Irradiation	M. N. Tatsuka, O.	1985	Journal of Radiation Research	exclude	not clinically relevant	26		1	52-52
		Comparison of apurinic DNA-binding protein from an ataxia telangiectasia and a HeLa cell line. Evidence for an altered processing of apurinic/apyrimidinic endonuclease	U. Kuhnlein	1985	Journal of Biological Chemistry	exclude	not clinically relevant	260		28	14918-24
		Considerations affecting the feasibility of mapping a single-gene disorder using restriction fragment polymorphisms, with special reference to ataxia-telangiectasia	D. Botstein	1985	Kroc Foundation Series	exclude	not clinically relevant	19			125-31
		Copper level and ceruloplasmin activity in sera of schizophrenic patients	A. O. Lipcsey, M.//Fekete, J.//Szabo, E.	1985	Nutrition Research	exclude	not clinically relevant	5		SUPPL. 1
		Defective allosuppression in patients with ataxia-telangiectasia	G. B. Tosato, R. M.	1985	Kroc Foundation Series	exclude	not clinically relevant	19			331-8
		Detection of a frequent restriction fragment length polymorphism in the human T cell antigen receptor beta chain locus. A potential diagnostic tool	N. D. Berliner, A. D.//Morton, C. C.//Leder, P.//Seidman, J. G.	1985	Journal of Clinical Investigation	exclude	not clinically relevant	76		3	1283-5
		Detection of environmental effects through anatomic pathology	R. W. Miller	1985	Monographs in Pathology	exclude	not clinically relevant			26	43688
		Detection of Mis-Repair of DNA Double Strand Breaks in Ataxia Telangiectasia	P. G. C. Debenham, R.//Webb, M. B. T.//Masson, W.	1985	British Journal of Cancer	exclude	not clinically relevant	51		4	609-609
		Effect of caffeine on gamma-ray-induced G2 delay in ataxia telangiectasia	P. R. I. Bates, F. P.//Lavin, M. F.	1985	International Journal of Radiation Biology & Related Studies in Physics, Chemistry & Medicine	exclude	not clinically relevant	47		6	713-22
		Effect of confluent holding on potentially lethal damage repair, cell cycle progression, and chromosomal aberrations in human normal and ataxia-telangiectasia fibroblasts	J. B. N. Little, H.	1985	Radiation Research	exclude	not clinically relevant	101		1	81-93
		Effects of X-irradiation and sodium butyrate on cell-cycle traverse on normal and radiosensitive lymphoblastoid cells	P. J. A. Smith, C. O.//Watson, J. V.	1985	Experimental Cell Research	exclude	not clinically relevant	160		2	331-42
		Effects of X-irradiation on cell-cycle progression, induction of chromosomal aberrations and cell killing in ataxia telangiectasia (AT) fibroblasts	H. L. Nagasawa, S. A.//Lalande, M. E.//Little, J. B.	1985	Mutation Research	exclude	not clinically relevant	148		2019-02-01	71-82
		Epstein-Barr virus, immunodeficiency, and B cell lymphoproliferation	D. W. F. Hanto, G.//Gajl-Peczalska, K. J.//Simmons, R. L.	1985	Transplantation	exclude	not clinically relevant	39		5	461-72
		Establishment and characterization of a permanent pSV ori--transformed ataxia-telangiectasia cell line	J. P. F. Murnane, L. F.//Painter, R. B.	1985	Experimental Cell Research	exclude	not clinically relevant	158		1	119-26
		Evidence for the existence of an actin-derived protein in ataxia-telangiectasia lymphoblastoid cell lines	P. J. B. McKinnon, L. A.	1985	Experimental Cell Research	exclude	not clinically relevant	158		2	413-22
		G<inf>2</inf> chromosomal radiosensitivity of ataxia-telangiectasia heterozygotes	R. S. Parshad, K. K.//Jones, G. M.//Tarone, R. E.	1985	Cancer Genetics and Cytogenetics	exclude	not clinically relevant	14		2019-02-01	163-168
		G0 chromosomal radiosensitivity in ataxia telangiectasia lymphocytes	M. A. R. Bender, J. M.//Kale, R. P.	1985	Mutation Research	exclude	not clinically relevant	150		2019-02-01	277-82
		G2 chromosomal radiosensitivity in ataxia telangiectasia lymphocytes	M. A. R. Bender, J. M.//Kale, R. P.	1985	Mutation Research	exclude	not clinically relevant	152		1	39-47
		G2 chromosomal radiosensitivity of ataxia-telangiectasia heterozygotes	R. S. Parshad, K. K.//Jones, G. M.//Tarone, R. E.	1985	Cancer Genetics & Cytogenetics	exclude	not clinically relevant	14		2019-02-01	163-8
		Gamma-Ray Induced Mutation in Ataxia Telangiectasia Lymphoblastoid-Cells	K. T. Tatsumi, M.//Takebe, H.	1985	Japanese Journal of Human Genetics	exclude	not clinically relevant	30		2	139-139
		Genes for beta chain of human T-cell antigen receptor map to regions of chromosomal rearrangement in T cells	C. C. D. Morton, A. D.//Eddy, R. L.//Shows, T. B.//Seidman, J. G.	1985	Science	exclude	not clinically relevant	228		4699	582-5
		Genetic linkage studies in ataxia-telangiectasia: Gm markers	R. A. B. Gatti, M.//Crist, M.//Sparkes, R. S.	1985	Kroc Foundation Series	exclude	not clinically relevant	19			163-72
		Genetics and epidemiology of ataxia-telangiectasia	M. Swift	1985	Kroc Foundation Series	exclude	not clinically relevant	19			133-46
		Human gamma-chain genes are rearranged in leukaemic T cells and map to the short arm of chromosome 7	C. W. Murre, R. A.//Morton, C. C.//Bongiovanni, K. F.//Waldmann, T. A.//Shows, T. B.//Seidman, J. G.	1985	Nature	exclude	not clinically relevant	316		6028	549-52
		Hypersensitivity and reduced inhibition of DNA synthesis in ataxia telangiectasia lymphoblasts treated with low levels of neocarzinostatin	R. W. S. Babilon, K. J.//Henderson, E. E.	1985	Mutation Research	exclude	not clinically relevant	146		1	79-87
		Hyperthermia enhances X ray cell killing in normal and homozygous and heterozygous ataxia telangiectasia human cells	G. P. A. Raaphorst, E. I.	1985	International Journal of Radiation Oncology, Biology, Physics	exclude	not clinically relevant	11		4	855-9
		Immortalization of Ataxia Telangiectasia and Xeroderma Pigmentosum Fibroblasts by Transfection	T. N. Hashimoto, Y.//Owada, K.//Sukenaga, T.//Yamamoto, Y.//Matsumoto, N.//Furuyama, J.	1985	Japanese Journal of Human Genetics	exclude	not clinically relevant	30		2	142-143
		Immune response to Epstein-Barr virus (EBV) in ataxia-telangiectasia: EBV-specific antibody patterns and their relation to cell-mediated immunity	A. I. H. Berkel, W.//Henle, G.//Ersoy, F.//Sanal, O.//Klein, G.//Yegin, O.	1985	Kroc Foundation Series	exclude	not clinically relevant	19			287-300
		Immunoblastic lymphoma following Hodgkin's disease: a case report with translocation t(8;14) in tumoral cells and sporadic t(7;14) in peripheral lymphocytes	A. D. Aurias, J.//Mazabraud, A.//Lenoir, G.	1985	Cancer Genetics & Cytogenetics	exclude	not clinically relevant	18		1	55-63
		In vitro phenotype of ataxia-telangiectasia (AT) fibroblast strains: clues to the nature of the "AT DNA lesion" and the molecular defect in AT	Y. T. Shiloh, E.//Becker, Y.	1985	Kroc Foundation Series	exclude	not clinically relevant	19			111-21
		Increased Chromosome-Aberrations after Invitro Caffeine Treatment in a Family with Ataxia Telangiectasia - Possible Application of the Procedure for the Diagnosis of Heterozygotes	A. L. K. Pawlak, M.//Ignatowicz, R.//Mruk, M.	1985	Mutation Research	exclude	not clinically relevant	147		5	312-313
		Inhibition and recovery of DNA synthesis in human cells after exposure to ultraviolet light	R. B. Painter	1985	Mutation Research	exclude	not clinically relevant	145		2019-02-01	63-9
		Inversion (14)(q12qter) or (q11.2q32.3): the most frequently acquired rearrangement in lymphocytes	A. C. Aurias, J.//Dutrillaux, A. M.//Dutrillaux, B.//Herpin, F.//Lamoliatte, E.//Lombard, M.//Muleris, M.//Paravatou, M.//Prieur, M.//et al.,	1985	Human Genetics	exclude	not clinically relevant	71		1	19-21
		Location of gene for beta subunit of human T-cell receptor at band 7q35, a region prone to rearrangements in T cells	M. E. Isobe, J.//Emanuel, B. S.//Nowell, P. C.//Croce, C. M.	1985	Science	exclude	not clinically relevant	228		4699	580-2
		Measurement of DNA polymerase beta in skin fibroblast cell lines from patients with ataxia telangiectasia	J. B. K. Mitchell, E.//Kinsella, T. J.//Wilson, S. H.	1985	Mutation Research	exclude	not clinically relevant	146		3	295-300
		On the nature of a "DNA-processing" defect in ataxia-telangiectasia	P. P. Hanawalt, R.	1985	Kroc Foundation Series	exclude	not clinically relevant	19			67-71
		On the nature of a defect in cells from individuals with ataxia-telangiectasia	M. N. B. Cornforth, J. S.	1985	Science	exclude	not clinically relevant	227		4694	1589-91
		Protein synthesis and oncogene expression in ataxia telangiectasia lymphoblastoid cell lines	M. R. Fiorilli, G.//Crescenzi,	1985	Immunologia Clinica e Sperimentale	exclude	not clinically relevant	4		4	261-267
		Quantitative measurement of DNA strand breaks and repair in gamma-irradiated human leukocytes from normal and ataxia telangiectasia donors	D. R. Thierry, O.//Duranton, I.//Moustacchi, E.//Magdelenat, H.	1985	Radiation Research	exclude	not clinically relevant	102		3	347-58
		Radiation Hypersensitivity and Radioresistant DNA-Synthesis in Ataxia-Telangiectasia	R. B. Painter	1985	Transactions of the American Nuclear Society	exclude	not clinically relevant	50		NOV	43717
		Radiosensitivity and the clinician	Anonymous	1985	Lancet	exclude	not clinically relevant	2		8445	43608
		Reactivation of Gamma-Irradiated Parvovirus H-1 in Cells of Patients Suffering from Ataxia Telangiectasia and Huntingtons-Chorea	G. Hilgers, Deleyshertoghs, J.,Cornelis, J.,Klein, B.,Rommelaere, J.	1985	Comptes Rendus Des Seances De La Societe De Biologie Et De Ses Filiales	exclude	not clinically relevant	179		2	283-289
		Responses of 4 X-ray-sensitive CHO cell mutants to different radiations and to irradiation conditions promoting cellular recovery	J. S. Thacker, A.	1985	Mutation Research DNA Repair Reports	exclude	not clinically relevant	146		1	99-108
		Sensitivity of hyperthermia-treated human cells to killing by ultraviolet or gamma radiation	R. E. S. Mitchel, B. P.//Wheatly, N.//Chan, A.//Child, S.//Paterson, M. C.	1985	Radiation Research	exclude	not clinically relevant	104		2 Pt 1	234-41
		Sequence of cellular events in cerebellar ontogeny relevant to expression of neuronal abnormalities in ataxia-telangiectasia	H. V. G. Vinters, R. A.//Rakic, P.	1985	Kroc Foundation Series	exclude	not clinically relevant	19			233-55
		Significance of acquired nonrandom 7/14 translocations	K. S. T. Reddy, I. M.	1985	American Journal of Medical Genetics	exclude	not clinically relevant	22		2	305-10
		Staged analysis of the low proliferative response of human lymphocytes to mitogens	I. S. L. Gushchin, V. P.//Prozorovsky, N. S.	1985	Terapevticheskii Arkhiv	exclude	not clinically relevant	57		6	131-136
		Studies on lymphocyte cell surface in ataxia-telangiectasia	N. K. C. Ozer, G.//Berkel, A. I.//Sanal, O.//Yegin, O.//Ersoy, F.	1985	Clinical & Experimental Immunology	exclude	not clinically relevant	61		1	118-24
		Subpopulation of T lymphocytes in primary immunodeficiency diseases	O. A. Sanal, G.//Yegin, O.//Ersoy, F.//Berkel, A. I.	1985	Turkish Journal of Pediatrics	exclude	not clinically relevant	27		1	43741
		T-cell receptor genes and ataxia telangiectasia	M. C. Fiorilli, M.//Crescenzi, M.//Russo, G.//Aiuti, F.	1985	Nature	exclude	not clinically relevant	313		5999	186
		Tests appropriate for the prenatal diagnosis of ataxia telangiectasia	S. F. Schwartz, D. B.//Cohen, M. M.	1985	Prenatal Diagnosis	exclude	not clinically relevant	5		1	41883
		The Chromosomal Breakage Factor in Ataxia-Telangiectasia and Its Role in Human Leukemogenesis	Y. S. Becker, M.	1985	Anticancer Research	exclude	not clinically relevant	5		6	612-612
		The Response of Normal and Ataxia-Telangiectasia Cells to Bleomycin - Relationships between Chromosome-Damage, Cell-Cycle Delay and Cell Killing	F. S. Zampettibosseler, D.	1985	Mutation Research	exclude	not clinically relevant	151		1	89-94
		The response of normal and ataxia-telangiectasia human fibroblasts to the lethal effects of far, mid and near ultraviolet radiations	S. M. M. Keyse, M. A.//Davies, D. J.//Moss, S. H.	1985	International Journal of Radiation Biology & Related Studies in Physics, Chemistry & Medicine	exclude	not clinically relevant	48		6	975-85
		Therapeutic considerations for use of immunomodulators in the treatment of ataxia-telangiectasia	N. Stebbing	1985	Kroc Foundation Series	exclude	not clinically relevant	19			339-52
		Transient assay, by [3H]guanine incorporation of Escherichia coli xanthine-guanine phosphoribosyl transferase (GPT) in transfected human fibroblasts	J. F. G. Burke, M. H.//Lowe, J. E.	1985	Gene	exclude	not clinically relevant	40		1	93-8
		Translocations involving chromosomes 2p and 22q in ataxia-telangiectasia	R. A. A. Gatti, A.//Griscelli, C.//Sparkes, R. S.	1985	Disease Markers	exclude	not clinically relevant	3		2019-04-03	169-175
		Translocations that highlight chromosomal regions of differentiated activity	I. R. B. Kirsch, J. A.//Lawrence, J.//Korsmeyer, S. J.//Morton, C. C.	1985	Cancer Genetics & Cytogenetics	exclude	not clinically relevant	18		2	159-71
		Unscheduled DNA synthesis induced by streptonigrin in ataxia telangiectasia fibroblasts	A. M. L. Taylor, H. B.//Morgan, G. R.	1985	Carcinogenesis	exclude	Not clinically relevant	6		6	945-7
		Use of recombinant DNA techniques in cloning DNA repair genes and in the study of mutagenesis in mammalian cells	A. R. Lehmann	1985	Mutation Research	exclude	not clinically relevant	150		2019-02-01	61-7
		Cutaneous signs of systemic disease	C. O. Pickard, L. G.//Callen, J. P.	1985	Emergency Medicine Clinics of North America	exclude	Not original/review	3		4	765-783
		Cutaneous symptoms in primary immunodeficiencies	J. H. W. Saurat, D.//Helfer, N.	1985	Current Problems in Dermatology	exclude	Not original/review	13			50-91
		DNA repair and its possible involvement in the origin of multiple cancer	H. T. Takebe, K.//Satoh, Y.	1985	Japanese Journal of Clinical Oncology	exclude	not original/review	15 Suppl 1			299-305
		Immunodeficiency syndromes and the gut	M. E. Ament	1985	Scandinavian Journal of Gastroenterology - Supplement	exclude	not original/review	114			127-35
		Radiation sensitivity and cancer in ataxia-telangiectasia	R. B. Painter	1985	Annals of the New York Academy of Sciences	exclude	not original/review	459			382-6
		Selected genodermatoses in infants and children	I. J. E. Frieden, N. B.	1985	Clinics in Dermatology	exclude	Not original/review	3		1	14-32
		The hereditary ataxias	H. H. Skre, T. S.//Berg, K.	1985	Progress in Medical Genetics	exclude	Not original/review	6			123-240
		The inherited ataxias	D. A. Stumpf	1985	Pediatric Neurology	exclude	Not original/review	1		3	129-133
		The phakomatoses	R. W. H. Beck, R.	1985	International Ophthalmology Clinics	exclude	Not original/review	25		1	97-116
		Workshop on ataxia-telangiectasia heterozygotes and cancer	B. A. L. Bridges, G.//Tomatis, L.	1985	Cancer Research	exclude	Not original/review	45		8	3979-80
		Effect of DNA-Damaging Agents on Isolated Spleen-Cells and Lung Fibroblasts from the Mouse Mutant Wasted, a Putative Animal-Model for Ataxia-Telangiectasia	T. A. Inoue, K.//Tezuka, H.//Kada, T.//Shultz, L. D.	1986	Cancer Research	exclude	Animal study	46		8	3979-3982
		Evaluation of the mouse mutant "wasted" as an animal model for ataxia telangiectasia. I. Age-dependent and tissue-specific effects	H. I. Tezuka, T.//Noguti, T.//Kada, T.//Shultz, L. D.	1986	Mutation Research	exclude	Animal study	161		1	83-90
		Repair-deficient xeroderma pigmentosum cells made UV light resistant by fusion with X-ray-inactivated Chinese hamster cells	D. C. Karentz, J. E.	1986	Molecular & Cellular Biology	exclude	Animal study	6		10	3428-32
		The mouse mutant "wasted": an animal model for ataxia-telangiectasia	T. T. Inoue, H.//Kada, T.//Aikawa, K.//Shultz, L. D.	1986	Basic Life Sciences	exclude	Animal study	39			323-35
		X-ray-sensitive mutants of mouse mammary carcinoma cells are hypersensitive to bleomycin and hydrogen peroxide	K. I. Sato, A.//Shiomi, T.//Hama-Inaba, H.//Ishikawa, H.//Yoshizumi, T.//Nakazawa, T.	1986	Japanese Journal of Cancer Research GANN	exclude	Animal study	77		5	456-461
		A chromosomal breakage syndrome with profound immunodeficiency	M. E. S. Conley, N. B.//Emanuel, B. S.//Nowell, P. C.//Nichols, W. W.	1986	Blood	exclude	No A-T	67		5	1251-6
		Alphafetoprotein, cancer, and benign conditions	J. Staples	1986	Lancet	exclude	no A-T	2		8518
		Idiopathic Parkinson's disease and the Lewy body disorders	W. R. Gibb	1986	Neuropathology & Applied Neurobiology	exclude	No A-T	12		3	223-34
		UV or X-ray Sensitivity of Cells from Cockayne Syndrome	K. I. Sugita, M.//Tamai, K.//Aihara, M.//Arima, M.	1986	No to hattatsu	exclude	No A-T	18		4	286-291
		[Genetic factors in carcinogenesis]	H. Takebe	1986	Gan to Kagaku Ryoho [Japanese Journal of Cancer & Chemotherapy]	exclude	not clinically relevant	13		3 Pt 2	639-44
		[What do the chromosome-breakage syndromes teach us about the care of persons at increased risk for malignant diseases?]	J. German	1986	Casopis Lekaru Ceskych	exclude	Not clinically relevant	125		30	921-6
		A Derivative of an Ataxia-Telangiectasia (a-T) Cell-Line with Normal Radiosensitivity but a-T-Like Inhibition of DNA-Synthesis	A. R. A. Lehmann, C. F.//Burke, J. F.//Green, M. H. L.//James, M. R.//Lowe, J. E.	1986	International Journal of Radiation Biology	exclude	not clinically relevant	49		4	639-643
		A new chromosome instability disorder	P. P. Maraschio, D.//Lambiase, S.//Lo Curto, F.//Caufin, D.//Gargantini, L.//Minoli, L.//Zuffardi, O.	1986	Clinical Genetics	exclude	not clinically relevant	30		5	353-65
		A subpopulation of t(2;14)(p11;q32) cells in ataxia telangiectasia B lymphocytes	S. V. T. Butterworth, A. M.	1986	Human Genetics	exclude	not clinically relevant	73		4	346-9
		Abnormal Response of Ataxia-Telangiectasia Cells to a Topoisomerase-Ii-Interactive Drug (Epipodophyllotoxin)	P. J. A. Smith, C. O.//Watson, J. V.	1986	British Journal of Cancer	exclude	not clinically relevant	54		2	354-354
		Acquired inversions in human leucocytes	A. D. Aurias, B.	1986	Annales de Genetique	exclude	not clinically relevant	29		3	203-6
		An aberration in gamma-ray-enhanced reactivation of irradiated adenovirus in ataxia telangiectasia fibroblasts	W. P. R. Jeeves, A. J.	1986	Carcinogenesis	exclude	Not clinically relevant	7		3	381-7
		Analysis of the T3/Ti Antigen Receptor Complex in Patients with Ataxia-Telangiectasia (a-T)	B. W. Boutin, D. K.//Nelson, D. L.	1986	Pediatric Research	exclude	not clinically relevant	20		4	A292-A292
		Ataxia-Telangiectasia - a Human Mutation Giving High-Frequency Misrepair of DNA Double-Stranded Scissions	R. D. Cox, P. G.//Masson, W. K.//Webb, M. B. T.	1986	Molecular Biology & Medicine	exclude	not clinically relevant	3		3	229-244
		Ataxia-telangiectasia cell extracts confer radioresistant DNA synthesis on control cells	R. L. Mohamed, M. F.	1986	Experimental Cell Research	exclude	not clinically relevant	163		2	337-48
		Cancer in ataxia-telangiectasia patients: analysis of factors leading to radiation--induced and spontaneous tumors	Y. Becker	1986	Anticancer Research	exclude	not clinically relevant	6		5	1021-32
		Carrier detection in ataxia-telangiectasia	Y. P. Shiloh, R.//Sanford, K. K.//Jones, G. M.	1986	Lancet	exclude	Not clinically relevant	1		8482	689-90
		Comparison of Radiation-Induced Cell-Cycle Effects in Ataxia-Telangiectasia Fibroblasts and Lymphoblastoid-Cells	F. P. L. Imray, M. F.//Chen, P.	1986	Australian Paediatric Journal	exclude	not clinically relevant	22		4	349-349
		Conversion of replicative intermediates in human DNA-repair defective cells	M. M. M. Hurt, R. E.	1986	Experimental Cell Research	exclude	not clinically relevant	163		2	396-404
		Correspondence re: Michael J. Meredith and Marion L. Dodson. Impaired Glutathione Biosynthesis in Cultured Ataxia-Telangiectasia Cells. Cancer Res., 47:4576-4581, 1987—Reply	M. J. Meredith	1986	Cancer Research	exclude	Not clinically relevant	48		18	5375-5376
		Deficiency in the catalase activity of xeroderma pigmentosum cell and simian virus 40-transformed human cell extracts	M. C. Vuillaume, R.//Best-Belpomme, M.//Tarroux, P.//Hubert, M.//Decroix, Y.//Sarasin, A.	1986	Cancer Research	exclude	Not clinically relevant	46		2	538-44
		Detection of Ataxia-Telangiectasia Heterozygotes by Chromosomal Radiosensitivity - a Blind-Study	Y. P. Shiloh, R.//Sanford, K. K.//Jones, G. M.	1986	British Journal of Cancer	exclude	not clinically relevant	54		2	354-354
		DNA maintenance and its relation to human pathology	F. Giannelli	1986	Journal of Cell Science - Supplement	exclude	not clinically relevant	4			383-416
		DNA repair and replication in xeroderma pigmentosum and related disorders	J. E. Cleaver	1986	Basic Life Sciences	exclude	not clinically relevant	39			425-38
		Enhanced expression of X-ray- and UV-induced chromosome aberrations by cytosine arabinoside in ataxia telangiectasia cells	Y. S. Ejima, M. S.	1986	Mutation Research	exclude	not clinically relevant	159		2019-02-01	117-23
		Epstein-Barr virus infection and oncogenesis in primary immunodeficiency	M. O. Okano, T.//Koizumi, S.//Imai, S.//Aya, T.//Fujiwara, S.//Mizuno, F.//Sakiyama, Y.//Matsumoto, S.//Sugawara, O.//et al.,	1986	AIDS Research	exclude	Not clinically relevant	2 Suppl 1			S115-9
		Establishment of cell lines derived from ataxia telangiectasia and xeroderma pigmentosum patients with high radiation sensitivity	T. N. Hashimoto, Y.//Owada, M. K.//Kakunaga, T.//Furuyama, J.	1986	Mutation Research	exclude	not clinically relevant	166		2	215-20
		Establishment of Cell-Lines from Ataxia Telangiectasia and Xeroderma-Pigmentosum Diploid Fibroblasts by Oncogenes	T. N. Hashimoto, Y.//Kakunaga, T.//Owada, K.//Yamamoto, Y.//Furuyama, J.	1986	Japanese Journal of Human Genetics	exclude	not clinically relevant	31		2	161-162
		Fc epsilon receptor, a specific differentiation marker transiently expressed on mature B cells before isotype switching	H. S. Kikutani, M.//Owaki, H.//Nakamura, H.//Sato, R.//Yamasaki, K.//Barsumian, E. L.//Hardy, R. R.//Kishimoto, T.	1986	Journal of Experimental Medicine	exclude	not clinically relevant	164		5	1455-69
		Genetic aspects of cancer epidemiology	F. H. Sobels	1986	Basic Life Sciences	exclude	not clinically relevant	39			459-63
		Genetically high-risk population for cancer and mutation by environmental mutagens	H. T. Takebe, K.	1986	Progress in Clinical & Biological Research	exclude	not clinically relevant	209B			213-20
		Gorlin-Goltz's fifth phakomatosis: Ophthalmological features of a case	A. G. Tafi, A.//Bandi, A.	1986	Journal Francais d'Ophtalmologie	exclude	not clinically relevant	9		2	135-138
		Human DNA repair defects	C. F. Arlett	1986	Journal of Inherited Metabolic Disease	exclude	not clinically relevant	9 Suppl 1			69-84
		Hypersensitivity of cells from a new chromosomal-breakage syndrome to DNA-damaging agents	J. L. Nove, J. B.//Mayer, P. J.//Troilo, P.//Nichols, W. W.	1986	Mutation Research	exclude	not clinically relevant	163		3	255-62
		Hypersensitivity of cultured ataxia-telangiectasia cells to etoposide	W. D. B. Henner, M. E.	1986	Journal of the National Cancer Institute	exclude	not clinically relevant	76		6	1007-11
		In vivo chromosomal instability in ataxia-telangiectasia homozygotes and heterozygotes	M. P. O. Rosin, H. D.	1986	Human Genetics	exclude	not clinically relevant	74		4	335-40
		Inverted duplication of JH associated with chromosome 14 translocation and T-cell leukemia in ataxia-telangiectasia	J. P. Johnson, Gatti, R. A.,Sears, T. S.,White, R. L.	1986	American Journal of Human Genetics	exclude	not clinically relevant	39		6	787-96
		Ionizing radiation and DNA-chain elongation in ataxia telangiectasia lymphoblastoid cells	R. F. Mohamed, M.//Lavin, M. F.	1986	Mutation Research	exclude	not clinically relevant	165		2	117-22
		Lymphocyte gamma-glutamyltranspeptidase activity in ataxia-telangiectasia	A. N. K. Cokugras, A.//Ozer, N. K.//Berkel, A. I.	1986	Biochemical Medicine & Metabolic Biology	exclude	not clinically relevant	36		3	377-81
		Lymphocyte γ-glutamyltranspeptidase activity in ataxia-telangiectasia	A. N. K. Çokuǧraş, A.//Özer, N. K.//Berkel, A. I.	1986	Biochemical Medicine and Metabolic Biology	exclude	not clinically relevant	36		3	377-381
		New data on clonal anomalies of chromosome 14 in ataxia telangiectasia: tct(14;14) and inv(14)	A. C. Aurias, M. F.//Nuyts, J. P.//Griscelli, C.//Dutrillaux, B.	1986	Human Genetics	exclude	not clinically relevant	72		1	43577
		Phenotypically immature IgG-bearing B cells in patients with hypogammaglobulinemia	M. C. Fiorilli, M.//Carbonari, M.//Tedesco, L.//Russo, G.//Gaetano, C.//Aiuti, F.	1986	Journal of Clinical Immunology	exclude	not clinically relevant	6		1	43606
		Predominant role for DNA damage in etoposide-induced cytotoxicity and cell cycle perturbation in human SV40-transformed fibroblasts	P. J. A. Smith, C. O.//Watson, J. V.	1986	Cancer Research	exclude	Not clinically relevant	46		11	5641-5
		Probable involvement of immunoglobulin superfamily genes in most recurrent chromosomal rearrangements from ataxia telangiectasia	A. D. Aurias, B.	1986	Human Genetics	exclude	not clinically relevant	72		3	210-4
		Reduced DNA Topoisomerase-I in Ataxia-Telangiectasia Cells	M. F. M. Lavin, R.//Kumar, S.	1986	Journal of Cellular Biochemistry	exclude	not clinically relevant				159-159
		Re-evaluation of in vitro radiosensitivity of human fibroblasts of different genetic origins.[Erratum appears in Int J Radiat Biol 1986 Dec;50(6):1129]	P. J. D. Deschavanne, D.//Fertil, B.//Malaise, E. P.	1986	International Journal of Radiation Biology & Related Studies in Physics, Chemistry & Medicine	exclude	not clinically relevant	50		2	279-93
		Repair of ionizing radiation DNA base damage in ataxia-telangiectasia cells	A. J. Fornace, Jr.//Kinsella, T. J.//Dobson, P. P.//Mitchell, J. B.	1986	Cancer Research	exclude	Not clinically relevant	46		4 Pt 1	1703-6
		Response of cells of human origin, normal and malignant, to acute and low dose rate irradiation	E. J. M. Hall, M. J.//Astor, M. B.//Morse, T.	1986	International Journal of Radiation Oncology, Biology, Physics	exclude	not clinically relevant	12		4	655-9
		Study of chromatin structure in ataxia-telangiectasia cells	J. K. Houldsworth, S.//Lavin, M. F.	1986	Molecular Biology Reports	exclude	not clinically relevant	11		3	143-7
		Synthesis and Secretion Collagenase and Stromelysin in Sv40-Transformed Human Ataxia-Telangiectasia Fibroblasts	E. J. F. Clark, S. M.//Murnane, J. P.//Flannery, M. F.//Werb, Z.	1986	Journal of Cell Biology	exclude	not clinically relevant	103		5	A257-A257
		The chromosome breakpoint at 14q32 in an ataxia telangiectasia t(14;14) T cell clone is different from the 14q32 breakpoint in Burkitts and an inv(14) T cell lymphoma	A. A. B. Kennaugh, S. V.//Hollis, R.//Baer, R.//Rabbitts, T. H.//Taylor, A. M.	1986	Human Genetics	exclude	not clinically relevant	73		3	254-9
		The effects of benzamide ADP-ribosyl transferase inhibitors on cell survival and DNA strand-break repair in irradiated mammalian cells	A. M. L. George, J.//Cramp, W. A.//Brennan, S.//Lewis, P. D.//Whish, W. J.	1986	International Journal of Radiation Biology & Related Studies in Physics, Chemistry & Medicine	exclude	not clinically relevant	49		5	783-98
		The rate of clonal transformation of B-lymphocytes by Epstein-Barr virus in childhood	T. K. Furukawa, K.//Takahashi, H.	1986	Acta Paediatrica Japonica	exclude	Not clinically relevant	28		2	179-185
		The susceptibility of Werner's syndrome and other human skin fibroblasts to SV40-induced transformation and immortalization	L. I. T. Huschtscha, K. V.//Holliday, R.	1986	Proceedings of the Royal Society of London. Series B, Containing Papers of a Biological Character	exclude	not clinically relevant	229		1254	43800
		The use of recombinant DNA techniques to study radiation-induced damage, repair and genetic change in mammalian cells	J. Thacker	1986	International Journal of Radiation Biology & Related Studies in Physics, Chemistry & Medicine	exclude	not clinically relevant	50		1	10959
		Tissue of origin of elevated alpha-fetoprotein in ataxia-telangiectasia	T. Ishiguro, Taketa, K.,Gatti, R. A.	1986	Disease Markers	exclude	not clinically relevant	4		4	293-7
		T-lymphocytes with 7;14 translocations: frequency of occurrence, breakpoints, and clinical and biological significance	G. W. N. Dewald, K. J.//Spurbeck, J. L.//Johnson, D. D.	1986	American Journal of Human Genetics	exclude	not clinically relevant	38		4	520-32
		Transformation of chromosome breakage syndrome fibroblasts by SV40 DNA transfection	M. A. Shaham, B.//Chaganti, R. S.	1986	Cancer Genetics & Cytogenetics	exclude	not clinically relevant	20		2019-02-01	137-47
		Alphafetoprotein in paediatrics	C. G. Bergstrand	1986	Acta Paediatrica Scandinavica	exclude	not original/review	75		1	43709
		Defects in cell-mediated immunity	F. S. Rosen	1986	Clinical Immunology & Immunopathology	exclude	Not original/review	41		1	43647
		Pathology of the thymus in immunodeficiency states	C. Nezelof	1986	Current Topics in Pathology	exclude	Not original/review	75			151-77
		Photosensitivity and photodermatitis in childhood	G. Kahn	1986	Dermatologic Clinics	exclude	Not original/review	4		1	107-16
		Characterization of immunologic and neuropathologic abnormalities in wasted mice	G. E. R. Woloschak, M.//Krco, C. J.	1987	Journal of Immunology	exclude	Animal study	138		8	2493-2499
		Cytological characterization of Chinese hamster ovary X-ray-sensitive mutant cells xrs 5 and xrs 6. I. Induction of chromosomal aberrations by X-irradiation and its modulation with 3-aminobenzamide and caffeine	F. N. Darroudi, A. T.	1987	Mutation Research - Fundamental and Molecular Mechanisms of Mutagenesis	exclude	Animal study	177		1	133-148
		Immunoglobulin gene expression in wasted mice	G. E. R. Woloschak, M.//Krco, C. J.	1987	Advances in Experimental Medicine and Biology	exclude	Animal study	216 A			23-30
		DNA repair in lymphocytes from young and old individuals and from patients with Alzheimer's disease	T. A. N. Smith, D.//Itzhaki, R. F.	1987	Mutation Research	exclude	No A-T	184		2	107-12
		[Cells of patients with ataxia telangiectasia show a normal capacity of radio-induced reactivation of damaged HSV-1 virus]	G. A. Hilgers, P. J.//Schouten, R.//Cornelis, J. J.//Lehmann, A. R.//Van der Eb, A. J.//Rommelaere, J.	1987	Comptes Rendus des Seances de la Societe de Biologie et de Ses Filiales	exclude	not clinically relevant	181		4	432-8
		[Sister chromatid exchanges and chromosome aberrations as parameters for human risk of cancer development]	K. Morimoto	1987	Gan No Rinsho - Japanese Journal of Cancer Clinics	exclude	not clinically relevant	33		5 Suppl	587-95
		A comparison of fresh and cultured T lymphocytes from patients with ataxia telangiectasia using T-cell subset markers and chromosome translocations	S. V. T. Butterworth, A. M.	1987	International Journal of Cancer	exclude	not clinically relevant	39		6	678-84
		A defect in DNA topoisomerase II activity in ataxia-telangiectasia cells	R. P. S. Mohamed, S.//Kumar, S.//Lavin, M. F.	1987	Biochemical & Biophysical Research Communications	exclude	not clinically relevant	149		1	233-8
		A gamma-ray-resistant derivative of an ataxia telangiectasia cell line obtained following DNA-mediated gene transfer	M. H. L. Green, J. E.//Arlett, C. F.//Harcourt, S. A.//Burke, J. F.//James, M. R.//Lehmann, A. R.//Povey, S. M.	1987	Journal of Cell Science - Supplement	exclude	not clinically relevant	6			127-37
		A highly conserved endonuclease activity present in Escherichia coli, bovine, and human cells recognizes oxidative DNA damage at sites of pyrimidines	P. W. H. Doetsch, W. D.//Cunningham, R. P.//Toney, J. H.//Helland, D. E.	1987	Molecular & Cellular Biology	exclude	not clinically relevant	7		1	26-32
		A quantitative comparison of potentially lethal damage repair and the rejoining of interphase chromosome breaks in low passage normal human fibroblasts	M. N. B. Cornforth, J. S.	1987	Radiation Research	exclude	not clinically relevant	111		3	385-405
		Aberrant Conditioned-Responses to Radiation of Cells from Ataxia Telangiectasia Patients	G. A. Hilgers, P. J.//Cornelis, J. J.//Vandereb, A. J.//Rommelaere, J.	1987	Mutation Research	exclude	not clinically relevant	181		2	336-336
		Action of etoposide (VP-16-123) on human cells: no evidence for topoisomerase II involvement in excision repair of u.v.-induced DNA damage, nor for mitochondrial hypersensitivity in ataxia telangiectasia	C. S. M. Downes, A. M.//Johnson, R. T.	1987	Carcinogenesis	exclude	Not clinically relevant	8		11	1613-8
		Altered Cellular Morphology, Actin Filament Array and Fibronectin Synthesis in Ataxia Telangiectasia Fibroblasts	M. N. Tatsuka, Y.//Yagi, T.//Kakunaga, T.	1987	Journal of Radiation Research	exclude	not clinically relevant	28		1	24-24
		An Immunodeficiency Characterized by Impaired Antibody Responses to Polysaccharides	D. M. S. Ambrosino, G. R.//Chilmonczyk, B. A.//Jernberg, J. B.//Finberg, R. W.	1987	New England Journal of Medicine	exclude	not clinically relevant	316		13	790-793
		Analysis of CD3 antigen expression in patients with ataxia-telangiectasia	B. W. Boutin, D. K.//Nelson, D. L.	1987	Clinical & Experimental Immunology	exclude	Not clinically relevant	68		2	320-30
		Are Ataxia-Telangiectasia Cells Deficient in the Repair of Restriction-Enzyme-Induced Double-Strand Breaks in Transfected Plasmid	M. H. L. L. Green, J. E.	1987	Mutagenesis	exclude	not clinically relevant	2		4	311-312
		Ataxia-telangiectasia: an inherited disorder of ionizing-radiation sensitivity in man. Progress in the elucidation of the underlying biochemical defect	P. J. McKinnon	1987	Human Genetics	exclude	not clinically relevant	75		3	197-208
		Breast and other cancers in families with ataxia-telangiectasia	M. R. Swift, P. J.//Morrell, D.//Chase, C. L.	1987	New England Journal of Medicine	exclude	not clinically relevant	316		21	1289-94
		Coupling of histone mRNA levels to radioresistant DNA synthesis in ataxia-telangiectasia cells	M. F. H. Lavin, J.//Kumar, S.//Stein, J. L.//Stein, G. S.	1987	Molecular & Cellular Biochemistry	exclude	not clinically relevant	73		1	45-54
		Cytogenetics of Mendelian mutations associated with cancer proneness	B. Dallapiccola	1987	Cancer Genetics and Cytogenetics	exclude	not clinically relevant	26		1	85-94
		Deficient expression of enhanced reactivation of parvovirus H-1 in ataxia telangiectasia cells irradiated with X-rays or u.v. light	G. C. Hilgers, Y. Q.//Cornelis, J. J.//Rommelaere, J.	1987	Carcinogenesis	exclude	Not clinically relevant	8		2	315-9
		Demonstration of myenteric plexus abnormalities in genetic diseases by a microdissection technique: preliminary studies	D. A. N. Galvis, Y.//Wells, T. R.//Landing, B. H.	1987	American Journal of Medical Genetics - Supplement	exclude	not clinically relevant	3			329-42
		Detection of Ataxia Telangiectasia Heterozygous Cell Lines by Postirradiation Cumulative Labeling Index: Measurements with Coded Samples	H. Nagasawa	1987	Cancer Research	exclude	Not clinically relevant	47		2	398-402
		DHFR gene amplification in cultured skin fibroblasts of ataxia telangiectasia patients after methotrexate selection	C. H. Lucke-Huhle, S.//Speit, G.	1987	Carcinogenesis	exclude	Not clinically relevant	8		12	1801-6
		Disorders of cellular immunity in syndromes of chromosomal instability	J. A. J. M. W. Bakkeren, C. M. R.//Van Der Brandt, F.	1987	Tijdschrift van de Nederlandse Vereniging voor Klinische Chemie	exclude	not clinically relevant	12		2	68-71
		DNA ligase I deficiency in Bloom's syndrome	A. E. L. Willis, T.	1987	Nature	exclude	not clinically relevant	325		6102	355-7
		Does radiation-induced abrogation of skin Langerhans cell functions lead to enhanced incidence of skin tumors in patients with genetic disorders of DNA repair?	Y. Becker	1987	Cancer Investigation	exclude	not clinically relevant	5		5	507-15
		Enhancement of bleomycin-induced chromosome damage in a human leukemic T-cell line	T. Taguchi	1987	The Japanese Journal of Genetics	exclude	not clinically relevant	62		2	109-117
		Enhancement of plasminogen activator activities by N-methyl-N'-nitro-N-nitrosoguanidine in tuberous sclerosis fibroblasts	K. S. Sugita, N.//Nakajima, H.	1987	Mutation Research	exclude	not clinically relevant	192		4	271-6
		Establishment and characterization of two human cell lines with amplified dihydrofolate reductase genes	P. K. Hahn, L. N.//Painter, R. B.	1987	Experimental Cell Research	exclude	not clinically relevant	168		1	89-94
		Expression of prokaryotic genes after transfection of X-irradiated plasmids into primate cells	L. M. Piazza, J.//Feingold, J.//Mendez, F.//Maio, J.//Bases, R.	1987	Radiation Research	exclude	not clinically relevant	111		2	254-66
		Failure to detect a DNA repair-related defect in the transfection of ataxia-telangiectasia cells by enzymatically restricted plasmid	M. H. L. Green, J. E.	1987	International Journal of Radiation Biology & Related Studies in Physics, Chemistry & Medicine	exclude	not clinically relevant	52		3	437-46
		Gamma-ray-sensitive mutants of Neurospora crassa with characteristics analogous to ataxia telangiectasia cell lines	S. J. S. Koga, A. L.	1987	Mutation Research	exclude	not clinically relevant	183		2	139-48
		Genetic linkage studies of ataxia-telangiectasia: phenotypic blood markers	R. A. D. Gatti, R. C.//Weeks, D. E.//Jaspers, N. J.//Sparkes, R. S.//Lange, K.	1987	Disease Markers	exclude	not clinically relevant	5		4	207-13
		Growth of large chromosomally abnormal T cell clones in ataxia telangiectasia patients is associated with translocation at 14q11. A model for other T cell neoplasia	R. J. K. Hollis, A. A.//Butterworth, S. V.//Taylor, A. M.	1987	Human Genetics	exclude	not clinically relevant	76		4	389-95
		How much the paediatrician should know about prenatal AFP-diagnosis?	W. Fuhrmann	1987	Monatsschrift fur Kinderheilkunde	exclude	not clinically relevant	135		12	802-804
		IL2 production and IL2 receptor expression in primary immunodeficiency diseases	Y. T. Sakiyama, Y.//Matsumo, S.	1987	Acta Paediatrica Japonica	exclude	Not clinically relevant	29		5	678-679
		Imparied glutathione biosynthesis in cultured human ataxia-telangiectasia cells	M. J. D. Meredith, M. L.	1987	Cancer Research	exclude	Not clinically relevant	47		17	4576-81
		Inhibition of poly(ADP-ribose) synthesis may affect DNA repair prior to ligation	C. M. S. Ireland, B. W.	1987	Carcinogenesis	exclude	Not clinically relevant	8		1	39-43
		Localization of Chromosome Breakpoints in Ataxia Telangiectasia Lymphocytes Using Insitu Hybridization	A. M. R. B. Taylor, S. V.//Hollis, R.//Heppell, A.//Kennaugh, A. A.	1987	Heredity	exclude	not clinically relevant	59			154-154
		Molecular Characterization of the Breakpoints in Ataxia Telangiectasia T-Cell Proliferations	M. H. Z. Stern, F.//Aurias, A.//Canki, N.//Griscelli, C.//Thomas, G.	1987	Cytogenetics and Cell Genetics	exclude	not clinically relevant	46		2019-04-01	699-699
		Molecular studies on the nature of the repair defect in ataxia-telangiectasia and their implications for cellular radiobiology	P. G. W. Debenham, M. B.//Jones, N. J.//Cox, R.	1987	Journal of Cell Science - Supplement	exclude	not clinically relevant	6			177-89
		New insights into a chronic lymphocytic leukemia	R. P. R. Gale, K. R.	1987	Leukemia	exclude	not clinically relevant	1		9	677-9
		Oxygen toxicity and chromosomal breakage in ataxia telangiectasia	H. N. Joenje, A. W.//Taylor, A. M.//Harnden, D. G.	1987	Carcinogenesis	exclude	Not clinically relevant	8		2	341-4
		Preservation of natural killer and interleukin-2 activated killer cell activity in ataxia-telangiectasia with T cell deficiency	I. M. Tsuge, H.//Torii, S.//Okada, J.//Mizuno, T.//Matsuoka, M.//Kodera, Y.//Takahashi, T.	1987	Journal of Clinical & Laboratory Immunology	exclude	not clinically relevant	23		1	41456
		Rejoining of double strand breaks in normal human and ataxia-telangiectasia fibroblasts after exposure to 60Co gamma-rays, 241Am alpha-particles or bleomycin	T. M. W. Coquerelle, K. F.//Lucke-Huhle, C.	1987	International Journal of Radiation Biology & Related Studies in Physics, Chemistry & Medicine	exclude	not clinically relevant	51		2	209-18
		Some aspects of glutathione metabolism in ataxia-telangiectasia fibroblasts	S. W. Dean	1987	International Journal of Radiation Biology & Related Studies in Physics, Chemistry & Medicine	exclude	not clinically relevant	52		1	43-8
		Structure and Function of the Antigen Cd-3 in Ataxia-Telangiectasia	B. A. Boutin, M.//Nelson, D. L.	1987	Revue Neurologique	exclude	not clinically relevant	143		4	321-321
		The breakpoint of an inversion of chromosome 14 in a T-cell leukemia: sequences downstream of the immunoglobulin heavy chain locus are implicated in tumorigenesis	R. H. Baer, A.//Taylor, A. M.//Rabbitts, P. H.//Boullier, B.//Rabbitts, T. H.	1987	Proceedings of the National Academy of Sciences of the United States of America	exclude	not clinically relevant	84		24	9069-73
		The Cells of Patients Suffering of Ataxia Telangiectasia Show a Normal Capacity of Radioinduced Reactivation of Damaged Hsv-1 Virus	G. A. Hilgers, P. J.//Schouten, R.//Cornelis, J. J.//Lehmann, A. R.//Vandereb, A. J.//Rommelaere, J.	1987	Comptes Rendus Des Seances De La Societe De Biologie Et De Ses Filiales	exclude	not clinically relevant	181		4	432-438
		The sizes of cellular deoxynucleoside 5'-triphosphate pools in relation to sensitivity to electron irradiation using sensitive and resistant cell lines	J. A. O. Booth, C. H.//Saffhill, R.	1987	Carcinogenesis	exclude	Not clinically relevant	8		3	409-14
		γ-Ray-sensitive mutants of Neurospora crassa with characteristics analogous to ataxia telagiectasia cell lines	S. J. S. Koja, A. L.	1987	Mutation Research DNA Repair Reports	exclude	not clinically relevant	183		2	139-148
		[Heredity in clinical cancer]	S. O. Watanabe, H.	1987	Gan No Rinsho - Japanese Journal of Cancer Clinics	exclude	Not original/review	33		5 Suppl	610-4
		Ataxia-telangiectasia	A. S. Paller	1987	Neurologic Clinics	exclude	not original/review	5		3	447-9
		Chromosomes and cancer families	D. G. Harnden	1987	Princess Takamatsu Symposia	exclude	Not original/review	18			233-42
		Clinical immunology of immunodefieciency diseases symptoms and signs of primary immunodeficiencies	F. L. Aiuti, G.	1987	Annals of Clinical Research	exclude	Not original/review	19		4	230-247
		Genetic diseases associated with DNA and chromosomal instability	W. C. Lambert	1987	Dermatologic Clinics	exclude	Not original/review	5		1	85-108
		Genetic models for linkage analysis of ataxia-telangiectasia	R. A. W. Gatti, D. E.//Paterson, M.	1987	Princess Takamatsu Symposia	exclude	Not original/review	18			261-73
		Immunodeficiency diseases	R. H. Buckley	1987	JAMA	exclude	Not original/review	258		20	2841-50
		Immunoglobulin G subclasses in immunodeficiency	T. S. Soderstrom, R.//Hanson, L. A.	1987	Annals of Clinical Research	exclude	Not original/review	19		4	280-4
		Vascular disorders	A. S. Paller	1987	Dermatologic Clinics	exclude	Not original/review	5		1	239-50
		Workshop on Ataxia Telangiectasia	A. R. J. Lehmann, N. G. J.//Gatti, R. A.	1987	Cancer Research	exclude	Not original/review	47		17	4750-4751
		Ataxia-ocular motor apraxia: a syndrome mimicking ataxia-telangiectasia	J. B. Aicardi, C.//Andermann, E.//Andermann, F.//Morcos, R.//Ghanem, Q.//Fukuyama, Y.//Awaya, Y.//Moe, P.	1988	Annals of Neurology	exclude	no A-T	24		4	497-502
		AT‐related disorder	R. D. M. Wegner, M.//Hanefeld, F.//Jaspers, N. G. J.//Baan, C.//Magdorf, K.//Kunze, J.//Sperling, K.	1988	Clinical Genetics	exclude	no A-T	33		1	20-32
		Incontinentia pigmenti, a chromosomal instability syndrome, is associated with childhood malignancy	W. M. J. Roberts, J. J.//Moorhead, E. L., 2nd//Douglass, E. C.	1988	Cancer	exclude	No A-T	62		11	2370-2
		Peripheral neuropathy in four cases of group A xeroderma pigmentosum	N. S. Tachi, K.//Kusano, T.//Wakai, S.//Nagaoka, M.//Annaka, S.//Minami, R.//Imamura, S.	1988	Journal of Child Neurology	exclude	no A-T	3		2	114-9
		Selected pulmonary cutaneous syndromes	O. P. Sharma	1988	Seminars in Respiratory Medicine	exclude	No A-T	9		3	239-246
		Variable immunodeficiency with abnormal condensation of the heterochromatin of chromosomes 1, 9, and 16	N. J. F. Carpenter, A.//Blaese, M.//Carey, T. L.//Berkel, A. I.	1988	Journal of Pediatrics	exclude	no A-T	112		5	757-760
		Xeroderma Pigmentosum with Diabetes Mellitus: A Report of 2 Cases Plus Clinical and Biological Studies of 8 Cases of Xeroderma Pigmentosum	S. N. Arase, H.//Fujimoto, A.//Nagae, H.//Shigemi, F.//Takeda, K.	1988	Nishi Nihon Hifuka	exclude	No A-T	50		5	833-838
		[Immunodeficiency and chromosome instability]	C. M. B. Weemaes, J. A.//Hustinx, T. W.//van Munster, P. J.//Scheres, J. M.	1988	Tijdschrift voor Kindergeneeskunde	exclude	not clinically relevant	56		5	209-12
		[Immunologic deficiency in chronic generalized candidiasis in children]	L. A. I. Gomes, M. N.//Karetnikov Iu, P.//Khakhalin, L. N.	1988	Pediatriia	exclude	not clinically relevant			10	43-7
		A method for comparing DNA replication programmes at the level of the chromosome bands	J. R. P. Savage, D. G.	1988	Journal of Theoretical Biology	exclude	not clinically relevant	134		3	365-77
		A new chromosomal instability disorder confirmed by complementation studies	R. D. M. Wegner, M.//Hanefeld, F.//Jaspers, N. G.//Baan, C.//Magdorf, K.//Kunze, J.//Sperling, K.	1988	Clinical Genetics	exclude	not clinically relevant	33		1	20-32
		Active oxygen in neuromuscular disorders	A. T. Davison, G.//Shi, Z. G.//Moon, J.	1988	Molecular & Cellular Biochemistry	exclude	not clinically relevant	84		2	199-216
		Analysis of a T-cell tumor-specific breakpoint cluster at human chromosome 14q32	L. A. Mengle-Gaw, D. G.//Sherrington, P. D.//Rabbitts, T. H.	1988	Proceedings of the National Academy of Sciences of the United States of America	exclude	not clinically relevant	85		23	9171-5
		Ataxia telangiectasia resists gene cloning: an account of parameters determining gene transfer into human recipient cells	H. B. Lohrer, M.//Herrlich, P.	1988	Molecular & General Genetics	exclude	not clinically relevant	212		3	474-80
		Ataxia-telangiectasia as a model system for studies of radiation protection mechanisms	R. B. Painter	1988	Health Physics	exclude	not clinically relevant	55		2	299-301
		Ataxia-without-telangiectasia in two sisters with rearrangements of chromosomes 7 and 14	E. Maserati, Ottolini, A.,Veggiotti, P.,Lanzi, G.,Pasquali, F.	1988	Clinical Genetics	exclude	not clinically relevant	34		5	283-7
		Breakage of the T cell receptor alpha chain locus in non malignant clones from patients with ataxia telangiectasia	A. B. Heppell, S. V.//Hollis, R. J.//Kennaugh, A. A.//Beatty, D. W.//Taylor, A. M.	1988	Human Genetics	exclude	not clinically relevant	79		4	360-4
		Comparative human cellular radiosensitivity: I. The effect of SV40 transformation and immortalisation on the gamma-irradiation survival of skin derived fibroblasts from normal individuals and from ataxia-telangiectasia patients and heterozygotes	C. F. G. Arlett, M. H.//Priestley, A.//Harcourt, S. A.//Mayne, L. V.	1988	International Journal of Radiation Biology	exclude	not clinically relevant	54		6	911-28
		Comparative human cellular radiosensitivity: II. The survival following gamma-irradiation of unstimulated (G0) T-lymphocytes, T-lymphocyte lines, lymphoblastoid cell lines and fibroblasts from normal donors, from ataxia-telangiectasia patients and from ataxia-telangiectasia heterozygotes	J. A. Cole, C. F.//Green, M. H.//Harcourt, S. A.//Priestley, A.//Henderson, L.//Cole, H.//James, S. E.//Richmond, F.	1988	International Journal of Radiation Biology	exclude	not clinically relevant	54		6	929-43
		Correlation between PLD repair capacity and the survival curve of human fibroblasts in exponential growth phase: analysis in terms of several parameters	B. D. Fertil, P. J.//Debieu, D.//Malaise, E. P.	1988	Radiation Research	exclude	not clinically relevant	116		1	74-88
		Cytoskeletal pathology in ataxia-telangiectasia	S. N. Monaco, E.//Moretto, G.//Cavallaro, T.//Rizzuto, N.	1988	Clinical Neuropathology	exclude	not clinically relevant	7		1	44-6
		Damage-resistant DNA synthesis in eukaryotes	M. F. S. Lavin, A. L.	1988	Mutation Research	exclude	not clinically relevant	193		3	193-206
		Delayed expression of enhanced reactivation and decreased mutagenesis of UV-irradiated adenovirus in UV-irradiated ataxia telangiectasia fibroblasts	C. B. R. Bennett, A. J.	1988	Mutagenesis	exclude	not clinically relevant	3		5	389-95
		Differential cell photosensitivity following porphyrin photodynamic therapy	C. J. R. Gomer, N.//Murphree, A. L.	1988	Cancer Research	exclude	Not clinically relevant	48		16	4539-42
		Differential expression of Epstein-Barr virus (EBV) genes BBRF3, BILF1, and BMRF2 in EBV-transformed lymphoblastoid lines from ataxia-telangiectasia patients	Y. T. Becker, E.//Asher, Y.	1988	Leukemia	exclude	not clinically relevant	2		12 Suppl	178S-191S
		Differential Proliferation Response of Normal and Ataxia Telangiectasia Heterozygous Cells to Benzo-[a]Pyrene Treatment of Whole-Blood Cell-Cultures	A. L. K. Pawlak, M.//Ignatowicz, R.	1988	Mutation Research	exclude	not clinically relevant	203		3	233-233
		Differential sensitivities to gamma radiation of human bladder and testicular tumour cell lines	C. N. A. Parris, C. F.//Lehmann, A. R.//Green, M. H.//Masters, J. R.	1988	International Journal of Radiation Biology & Related Studies in Physics, Chemistry & Medicine	exclude	not clinically relevant	53		4	599-608
		DNA ligase 1l, Bloom's syndrome, and cancer	F. Hecht	1988	Cancer Genetics and Cytogenetics	exclude	not clinically relevant	30		1	181-182
		Enhanced bioreduction of 4-nitroquinoline 1-oxide by cultured ataxia telangiectasia cells	R. S. Mirzayans, M.//Paterson, M. C.	1988	Carcinogenesis	exclude	Not clinically relevant	9		9	1711-5
		Examination of vectors with two dominant, selectable genes for DNA repair and mutation studies in mammalian cells	P. G. W. Debenham, M. B.//Stretch, A.//Thacker, J.	1988	Mutation Research	exclude	not clinically relevant	199		1	145-58
		Heterochrony and human malformation	G. N. Wilson	1988	American Journal of Medical Genetics	exclude	not clinically relevant	29		2	311-21
		Heterogeneity in chromosome damage and repair rates after bleomycin in ataxia telangiectasia cells	W. N. S. Hittelman, P.	1988	Cancer Research	exclude	Not clinically relevant	48		2	276-9
		Impact on radiogenic cancer risk of persons exhibiting abnormal sensitivity to ionizing radiation	N. E. M. Gentner, D. P.//Myers, D. K.	1988	Health Physics	exclude	not clinically relevant	55		2	415-25
		Impaired Glutathione Biosynthesis in Cultured Ataxia-Telangiectasia Cells	S. W. S. Dean, H. R.//Cole, J.//Jaspers, N. G. J.//Linssen, P.//Verkerk, A.	1988	Cancer Research	exclude	Not clinically relevant	48		18	5374-5375
		Impaired Glutathione Biosynthesis in Cultured Ataxia-Telangiectasia Cells - Reply	M. J. Meredith	1988	Cancer Research	exclude	Not clinically relevant	48		18	5375-5376
		Juxtaposition of the T-cell receptor alpha-chain locus (14q11) and a region (14q32) of potential importance in leukemogenesis by a 14;14 translocation in a patient with T-cell chronic lymphocytic leukemia and ataxia-telangiectasia	M. P. B. Davey, V.//Nakahara, K.//Johnson, J. P.//McBride, O. W.//Waldmann, T. A.//Kirsch, I. R.	1988	Proceedings of the National Academy of Sciences of the United States of America	exclude	not clinically relevant	85		23	9287-91
		Kinetochore immunofluorescence in micronuclei: a rapid method for the in situ detection of aneuploidy and chromosome breakage in human fibroblasts	U. G. R. Hennig, N. L.//Hoar, D. I.	1988	Mutation Research	exclude	not clinically relevant	203		6	405-14
		Localization of an ataxia-telangiectasia gene to chromosome 11q22-23	R. A. B. Gatti, I.//Boder, E.//Braedt, G.//Charmley, P.//Concannon, P.//Ersoy, F.//Foroud, T.//Jaspers, N. G.//Lange, K.//et al.,	1988	Nature	exclude	not clinically relevant	336		6199	577-80
		Micronucleus assay in human fibroblasts: a measure of spontaneous chromosomal instability and mutagen hypersensitivity	N. L. H. Rudd, D. I.//Greentree, C. L.//Dimnik, L. S.//Hennig, U. G.	1988	Environmental & Molecular Mutagenesis	exclude	not clinically relevant	12		1	41334
		Molecular analysis of a t(7;14)(q35;q32) chromosome translocation in a T cell leukemia of a patient with ataxia telangiectasia	G. I. Russo, M.//Pegoraro, L.//Finan, J.//Nowell, P. C.//Croce, C. M.	1988	Cell	exclude	Not clinically relevant	53		1	137-44
		Molecular characterization of ataxia telangiectasia T cell clones. II. The clonal inv(14) in ataxia telangiectasia differs from the inv(14) in T cell lymphoma	F. S. Zhang, M. H.//Thomas, G.//Aurias, A.	1988	Human Genetics	exclude	not clinically relevant	78		4	316-9
		Molecular characterization of ataxia telangiectasia T cell clones. III. Mapping the 14q32.1 distal breakpoint	M. H. Z. Stern, F.//Thomas, G.//Griscelli, C.//Aurias, A.	1988	Human Genetics	exclude	not clinically relevant	81		1	18-22
		Molecular Characterization of Different Ataxia Telangiectasia T-Cell Clones .1. A Common Breakpoint at the 14q11.2 Band Splits the T-Cell Receptor Alpha-Chain Gene	M. H. Z. Stern, F. G.//Griscelli, C.//Thomas, G.//Aurias, A.	1988	Human Genetics	exclude	not clinically relevant	78		1	33-36
		Patients with an Inherited Syndrome Characterized by Immunodeficiency, Microcephaly, and Chromosomal Instability - Genetic-Relationship to Ataxia Telangiectasia	N. G. J. T. Jaspers, Rdfm//Baan, C.	1988	American Journal of Human Genetics	exclude	not clinically relevant	42		1	66-73
		Radiosensitive Down syndrome lymphoblastoid lines have normal ionizing-radiation-induced inhibition of DNA synthesis	M. B. T. Ganges, R. E.//Jiang, H. X.//Hauser, C.//Robbins, J. H.	1988	Mutation Research	exclude	not clinically relevant	194		3	251-6
		Radiosensitivities of ten apparently normal human diploid fibroblast strains to cell killing, G2-phase chromosomal aberrations, and cell cycle delay	H. L. Nagasawa, J. B.	1988	Cancer Research	exclude	Not clinically relevant	48		16	4535-8
		Re: Impaired glutathione biosynthesis in cultured ataxia-telangiectasia cells	S. W. S. Dean, H. R.//Cole, J.//Jaspers, N. G.//Linssen, P.//Verkerk, A.	1988	Cancer Research	exclude	Not clinically relevant	48		18	5374-6
		Reduced DNA topoisomerase II activity in ataxia-telangiectasia cells	S. P. M. Singh, R.//Salmond, C.//Lavin, M. F.	1988	Nucleic Acids Research	exclude	not clinically relevant	16		9	3919-29
		Relevance of phenotypic variation in risk assessment: the scientific viewpoint	R. B. Setlow	1988	Basic Life Sciences	exclude	not clinically relevant	43			43586
		Replicon initiation in normal human cells and in ataxia telangiectasia cells: its differential inhibition by cycloheximide and bleomycin	A. Noda	1988	Cell Biology International Reports	exclude	Not clinically relevant	12		11	943-50
		Sensitivity of cultured cells to gamma radiation in a patient exhibiting marked in vivo radiation sensitivity	W. G. B. Woods, T. D.//Kim, T. H.	1988	Cancer	exclude	not clinically relevant	62		11	2341-5
		SV40-transformed normal and DNA-rapair-deficient human fibroblasts can be transfected with high frequency but retain only limited amounts of integrated DNA	L. V. J. Mayne, T.//Dean, S. W.//Harcourt, S. A.//Lowe, J. E.//Priestley, A.//Steingrimsdottir, H.//Sykes, H.//Green, M. H. L.//Lehmann, A. R.	1988	Gene	exclude	not clinically relevant	66		1	65-76
		Ataxia-telangiectasia: A recessive human genetic disorder causing immune deficiency and predisposition to cancer	Y. Becker	1988	Clinical Immunology Newsletter	exclude	Not original/review	9		8	117-121
		Chromosomal and molecular basis of human neoplasia. (Review)	R. S. Verma	1988	In Vivo	exclude	Not original/review	2		2019-04-03	257-270
		Immunoglobulin subclass deficiency	L. A. S. Hanson, R.//Avanzini, A.//Bengtsson, U.//Bjorkander, J.//Soderstrom, T.	1988	Pediatric Infectious Disease Journal	exclude	Not original/review	7		5 Suppl	S17-21
		Review: Diseases with DNA damage-processing defects	T. L. M. Timme, R. E.	1988	American Journal of the Medical Sciences	exclude	not original/review	295		1	40-48
		Ataxia-Telangiectasia-like Chinese Hamster V79 Cell Mutants with Radioresistant DNA Synthesis, Chromosomal Instability, and Normal DNA Strand Break Repair	M. Z. J. Zdzienicka, N. G. J.//van der Schans, G. P.//Natarajan, A. T.//Simons, J. W. I. M.	1989	Cancer Research	exclude	Animal study	49		6	1481-1485
		Genetic analysis of XR-1 mutation in hamster and human hybrids	A. J. R. Giaccia, E.//Denko, N.//Stamato, T. D.	1989	Somatic Cell & Molecular Genetics	exclude	Animal study	15		1	71-7
		Overproduction of topoisomerase II in an ataxia telangiectasia fibroblast cell line: comparison with a topoisomerase II-overproducing hamster cell mutant	S. M. H. Davies, A. L.//Hickson, I. D.	1989	Nucleic Acids Research	exclude	Animal study	17		4	1337-51
		[Bloom syndrome, constitutional and induced genetic instability in 2 cases from Argentina]	N. B. B. Gorla, M. M.//Lejarraga, H.//Sackman Muriel, F.//Larripa, I. B.	1989	Sangre	exclude	no A-T	34		6	475-80
		ATFresno: a phenotype linking ataxia-telangiectasia with the Nijmegen breakage syndrome.[Erratum appears in Am J Hum Genet 1989 Oct;45(4):663 Note: Hutchinson HT [corrected to Hutchison HT]]	C. J. O. L. Curry, P.//Tsai, J.//Hutchison, H. T.//Jaspers, N. G.//Wara, D.//Gatti, R. A.	1989	American Journal of Human Genetics	exclude	No A-T	45		2	270-5
		Further delineation of the Nijmegen breakage syndrome	R. D. H. Taalman, T. W.//Weemaes, C. M.//Seemanova, E.//Schmidt, A.//Passarge, E.//Scheres, J. M.	1989	American Journal of Medical Genetics	exclude	No A-T	32		3	425-31
		[Prenatal diagnosis of severe and hereditary immune deficiencies]	A. G. Durandy, C.	1989	Annales de Pediatrie	exclude	not clinically relevant	36		6	403-7
		A model relating cell survival to DNA fragment loss and unrepaired double-strand breaks	J. Y. Ostashevsky	1989	Radiation Research	exclude	not clinically relevant	118		3	437-466
		Abnormality in DNA-protein binding in ataxia-telangiectasia nuclear extracts	R. L. Mohamed, M. F.	1989	Biochemical & Biophysical Research Communications	exclude	not clinically relevant	158		3	749-54
		Administration of recombinant IL-2 augments the level of serum IgM in an IL-2 deficient patient	S. S. Doi, O.//Hara, T.//Sugita, T.//Ha-Kawa, K.//Tanaka, T.//Hara, H.//Negoro, S.//Yabuuchi, H.//Kishimoto, S.	1989	European Journal of Pediatrics	exclude	not clinically relevant	148		7	630-3
		Ataxia-Telangiectasia - a Cancer-Prone Genetic Disorder Associated with Misrepair of DNA Strand Scissions	R. Cox	1989	British Journal of Cancer	exclude	not clinically relevant	59		5	818-818
		Ataxia-telangiectasia fibroblasts have less fibronectin mRNA than control cells but have the same levels of integrin and beta-actin mRNA	Y. T. Becker, E.//Asher, Y.	1989	Human Genetics	exclude	not clinically relevant	81		2	165-70
		Ataxia-telangiectasia: a variant with altered in vitro phenotype of fibroblast cells	Y. A. Ziv, A.//Jaspers, N. G.//Berkel, A. I.//Shiloh, Y.	1989	Mutation Research	exclude	not clinically relevant	210		2	211-9
		Cellular and molecular characteristics of an immortalized ataxia-telangiectasia (group AB) cell line	Y. J. Ziv, N. G.//Etkin, S.//Danieli, T.//Trakhtenbrot, L.//Amiel, A.//Ravia, Y.//Shiloh, Y.	1989	Cancer Research	exclude	Not clinically relevant	49		9	2495-501
		Cellular consequences of overproduction of DNA topoisomerase II in an ataxia-telangiectasia cell line	P. J. M. Smith, T. A.	1989	Cancer Research	exclude	Not clinically relevant	49		5	1118-24
		Changes in Erythrocyte-Membrane Proteins in Ataxia Telangiectasia	M. P. Rybczynska, A. L.	1989	Studia Biophysica	exclude	not clinically relevant	134		2019-02-01	95-97
		Chromosome breakage induced by bleomycin in an ataxia telangiectasia lymphoblastoid line: correlation with fragile sites and Epstein-Barr virus DNA localization	D. T. Caporossi, B.//Vernole, P.//Porfirio, B.//Nicoletti, B.	1989	Cytogenetics & Cell Genetics	exclude	not clinically relevant	52		2019-04-03	180-5
		Chromosome instability syndromes	M. M. L. Cohen, H. P.	1989	Advances in Human Genetics	exclude	Not clinically relevant	18			43-149, 365-71
		Chronic gamma-radiation sensitivity of skin fibroblasts from patients with non-Hodgkin's lymphoma (NHL)	M. A. S. Hannan, B. P.//Sigut, D.//Rabe, E. F.//Ozand, P. T.//Ali, M. A.//Amer, M. H.	1989	Mutation Research	exclude	not clinically relevant	226		1	49-53
		Comparative study of Epstein-Barr virus and SV40-based shuttle-expression vectors in human repair-deficient cells	M. R. S. James, A.//Daya-Grosjean, L.//Drougard, C.//Sarasin, A.	1989	Mutation Research	exclude	not clinically relevant	220		2019-03-02	169-85
		Comparison between X-rays and SR 4233 for cytotoxicity and repair of potentially lethal damage in human cells	K. A. B. Biedermann, J. M.	1989	International Journal of Radiation Biology	exclude	not clinically relevant	56		5	813-816
		Comparison of gamma-radiation-induced accumulation of ataxia telangiectasia and control cells in G2 phase	P. R. L. Bates, M. F.	1989	Mutation Research	exclude	not clinically relevant	218		2	165-70
		Constitutional chromosome instability and cancer risk	S. J. Heim, B.//Mertens, F.	1989	Mutation Research	exclude	not clinically relevant	221		1	39-51
		Cultured skin keratinocytes from both normal individuals and basal cell naevus syndrome patients are more resistant to gamma-rays and UV light compared with cultured skin fibroblasts	M. T. Stacey, S.//Taylor, A. M.	1989	International Journal of Radiation Biology	exclude	not clinically relevant	56		1	45-58
		Cytogenetic response of normal human and ataxia telangiectasia G2 cells exposed to X-rays and ara C	H. B. Mozdarani, P. E.	1989	Mutation Research	exclude	not clinically relevant	226		4	223-8
		Detection of somatic mutants in man: HPRT mutations in lymphocytes and hemoglobin mutations in erythrocytes	A. D. B. Tates, L. F.//Natarajan, A. T.//Ploem, J. S.//Verwoerd, N. P.//Cole, J.//Green, M. H. L.//Arlett, C. F.//Norris, P. N.	1989	Mutation Research	exclude	not clinically relevant	213		1	73-82
		DNA repair and its pathogenetic implications	V. A. E. Bohr, M. K.//Fornace Jr, A. J.	1989	Laboratory Investigation	exclude	not clinically relevant	61		2	143-161
		DNA repair in man	J. E. Cleaver	1989	Birth Defects: Original Article Series	exclude	not clinically relevant	25		2	61-82
		elk, tissue-specific ets-related genes on chromosomes X and 14 near translocation breakpoints	V. N. H. Rao, K.//Isobe, M.//ar-Rushdi, A.//Croce, C. M.//Reddy, E. S.	1989	Science	exclude	not clinically relevant	244		4900	66-70
		Enhanced deoxyribonuclease activity in human transformed cells and in Bloom's syndrome cells	M. N. Mezzina, S.//Nardelli, J.//Renault, G.//Moustacchi, E.//Sarasin, A.	1989	Molecular Carcinogenesis	exclude	not clinically relevant	2		4	179-83
		Enhanced sensitivity to camptothecin in ataxia-telangiectasia cells and its relationship with the expression of DNA topoisomerase I	P. J. M. Smith, T. A.//Watson, J. V.	1989	International Journal of Radiation Biology	exclude	not clinically relevant	55		2	217-31
		Evidence for an elevated frequency of in vivo somatic cell mutations in ataxia telangiectasia	W. L. L. Bigbee, R. G.//Swift, M.//Jensen, R. H.	1989	American Journal of Human Genetics	exclude	not clinically relevant	44		3	402-8
		Factors affecting and significance of G2 chromatin radiosensitivity in predisposition to cancer	K. K. P. Sanford, R.//Gantt, R.//Tarone, R. E.//Jones, G. M.//Price, F. M.	1989	International Journal of Radiation Biology	exclude	not clinically relevant	55		6	963-81
		Flow cytometric analysis of X-ray sensitivity in ataxia telangiectasia	N. S. L. Rudolph, S. A.	1989	Mutation Research	exclude	not clinically relevant	211		1	31-41
		G2 chromosomal radiosensitivity in families with ataxia-telangiectasia	Y. P. Shiloh, R.//Frydman, M.//Sanford, K. K.//Portnoi, S.//Ziv, Y.//Jones, G. M.	1989	Human Genetics	exclude	not clinically relevant	84		1	43692
		Heterogeneity of chromosomal breakage levels in epithelial tissue of ataxia-telangiectasia homozygotes and heterozygotes	M. P. O. Rosin, H. D.//Gatti, R. A.//Boder, E.	1989	Human Genetics	exclude	not clinically relevant	83		2	133-8
		Hypersensitivity to cell killing and faulty repair of 1-beta-D-arabinofuranosylcytosine-detectable sites in human (ataxia-telangiectasia) fibroblasts treated with 4-nitroquinoline 1-oxide	R. S. Mirzayans, B. P.//Paterson, M. C.	1989	Cancer Research	exclude	Not clinically relevant	49		20	5523-9
		Identification and characterization of X-ray-induced proteins in human cells	D. A. B. Boothman, I.//Hughes, E. N.	1989	Cancer Research	exclude	Not clinically relevant	49		11	2871-8
		Identification of 4 ataxia telangiectasia cell lines hypersensitive to gamma-irradiation but not to hydrogen peroxide	O. S. Cantoni, P.//Fiorilli, M.//Santoro, M. P.//Tannoia, M. C.//Novelli, G.//Cattabeni, F.//Dallapiccola, B.	1989	Mutation Research	exclude	not clinically relevant	218		2	143-8
		Identification of ataxia telangiectasia heterozygotes by flow cytometric analysis of X-ray damage	N. S. N. Rudolph, H.//Little, J. B.//Latt, S. A.	1989	Mutation Research	exclude	not clinically relevant	211		1	19-29
		Immunoglobulin synthesis and gene rearrangement in ataxia-telangiectasia B-lymphoblastoid cell lines	S. S. Kumar, G. J.//Lavin, M. F.	1989	International Archives of Allergy & Applied Immunology	exclude	not clinically relevant	89		2019-03-02	264-8
		Increased radiosensitivity and the basic defect in ataxia telangiectasia	A. M. M. Taylor, J. A.//McConville, C.	1989	International Journal of Radiation Biology	exclude	not clinically relevant	56		5	677-84
		Induction and rejoining of chromatid breaks in X-irradiated A-T and normal human G2 fibroblasts	H. B. Mozdarani, P. E.	1989	International Journal of Radiation Biology	exclude	not clinically relevant	56		5	645-50
		Inherited sensitivity to X-rays in man	J. Thacker	1989	Bioessays	exclude	not clinically relevant	11		2019-03-02	58-62
		Instability of extrachromosomal cosmid DNA in SV40-transformed human (ataxia-telangiectasia) cells	S. W. K. Dean, L.//Sykes, H. R.//Lehmann, A. R.//Wise, I. A.	1989	Experimental Cell Research	exclude	not clinically relevant	183		2	473-83
		Intermolecular plasmid recombination in fibroblasts from humans with DNA damage-processing defects	T. L. W. Timme, C. M.//Moses, R. E.	1989	Plasmid	exclude	not clinically relevant	22		1	43709
		Inversion of chromosome 7 in ataxia telangiectasia is generated by a rearrangement between T-cell receptor beta and T-cell receptor gamma genes	M. H. L. Stern, S.//Aurias, A.//Griscelli, C.//Thomas, G.//Kirsch, I. R.	1989	Blood	exclude	not clinically relevant	74		6	2076-80
		Involvement of DNA repair in cancer and aging	H. R. P. Warner, A. R.	1989	Journals of Gerontology	exclude	not clinically relevant	44		6	45-54
		Kinetics of chromatid aberrations in G2 ataxia-telangiectasia cells exposed to X-rays and ara A	H. B. Mozdarani, P. E.	1989	International Journal of Radiation Biology	exclude	not clinically relevant	55		1	71-84
		Lack of correlation between radiosensitivity and inhibition of DNA synthesis in hybrids (A-T x HeLa)	K. O. Komatsu, Y.//Kodama, S.//Yoshida, M.//Miller, R. C.	1989	International Journal of Radiation Biology	exclude	not clinically relevant	56		6	863-7
		Mechanisms of Resistance to Ionizing-Radiations - Genetic and Molecular Studies on Ataxia-Telangiectasia and Related Radiation-Sensitive Mutants	J. W. Thacker, R.//Ganesh, A.//North, P.	1989	DNA Repair Mechanisms and Their Biological Implications in Mammalian Cells	exclude	not clinically relevant	182			489-499
		Molecular analysis of a t(14;14) translocation in leukemic T-cells of an ataxia telangiectasia patient	G. I. Russo, M.//Gatti, R.//Finan, J.//Batuman, O.//Huebner, K.//Nowell, P. C.//Croce, C. M.	1989	Proceedings of the National Academy of Sciences of the United States of America	exclude	not clinically relevant	86		2	602-6
		Normal inhibition of DNA synthesis following gamma-irradiation of radiosensitive cell lines from patients with Down's syndrome and Alzheimer's disease	M. F. B. Lavin, P.//Le Poidevin, P.//Chen, P. C.	1989	Mutation Research	exclude	not clinically relevant	218		1	41-7
		Plasma membrane potential of lymphocytes from ataxia telangiectasia patients	N. K. B. Ozer, C. L.//Carter, N. D.//Pasternak, C. A.	1989	Clinical Biochemistry	exclude	not clinically relevant	22		6	469-73
		Primary immunodeficiencies	A. Fischer	1989	Current Opinion in Immunology	exclude	not clinically relevant	2		3	439-44
		Radiation sensitivity of Down's syndrome fibroblasts might be due to overexpressed Cu/Zn-superoxide dismutase (EC 1.15.1.1)	H. W. Schwaiger, H. G.//Brunner, P.//Rass, C.//Hirsch-Kauffmann, M.//Groner, Y.//Schweiger, M.	1989	European Journal of Cell Biology	exclude	not clinically relevant	48		1	79-87
		Radioresistant DNA synthesis and human genetic diseases	B. R. P. Young, R. B.	1989	Human Genetics	exclude	not clinically relevant	82		2	113-7
		Rapid repair of potentially lethal damage in normal and ataxia telangiectasia cell lines	M. B. M. Astor, T. D.	1989	International Journal of Radiation Biology	exclude	not clinically relevant	55		4	631-9
		Simulation of pedigree genotypes by random walks.[Erratum appears in Am J Hum Genet 1991 Dec;49(6):1384]	K. M. Lange, S.	1989	American Journal of Human Genetics	exclude	not clinically relevant	45		6	959-70
		Skin fibroblasts from patients with the genetic disorder hereditary hemorrhagic telangiectasia compared with ataxia-telangiectasia fibroblasts in their response to the radiomimetic drug neocarzinostatin	Y. T. Becker, E.	1989	Israel Journal of Medical Sciences	exclude	not clinically relevant	25		2	81-6
		Stable radioresistance in ataxia-telangiectasia cells containing DNA from normal human cells	L. N. P. Kapp, R. B.	1989	International Journal of Radiation Biology	exclude	not clinically relevant	56		5	667-75
		Stimulated Production of Atp by H2o2 Disproportionation in Extracts from Normal and Xeroderma Pigmentosum Skins, and from Normal, Xeroderma Pigmentosum, Ataxia Telangiectasia and Simian Virus-40 Transformed-Cell Lines	M. B. Vuillaume, M.//Lafont, R.//Hubert, M.//Decroix, Y.//Sarasin, A.	1989	Carcinogenesis	exclude	Not clinically relevant	10		8	1375-1381
		Study of DNA topoisomerase II in ataxia-telangiectasia cells	S. P. L. Singh, M. F.	1989	Carcinogenesis	exclude	Not clinically relevant	10		7	1215-8
		T cell receptor gene rearrangement and expression in ataxia-telangiectasia B lymphoblastoid cells	G. D. K. Baxter, S.//Lavin, M. F.	1989	Immunology & Cell Biology	exclude	not clinically relevant	67		Pt 1	57-62
		T-Cell Nonmalignant Clonal Proliferation in Ataxia Telangiectasia - a Cytological, Immunological, and Molecular Characterization	M. H. T. Stern, I.//Aurias, A.//Maierredelsperger, M.//Debre, M.//Debre, P.//Griscelli, C.	1989	Blood	exclude	not clinically relevant	73		5	1285-1290
		The use of integrating DNA vectors to analyse the molecular defects in ionising radiation-sensitive mutants of mammalian cells including ataxia telangiectasia	J. Thacker	1989	Mutation Research	exclude	not clinically relevant	220		2019-03-02	187-204
		Thymic non-lymphoid cells cultured for transplantation purposes. Immunostimulatory effect on ataxia telangiectasia peripheral blood mononuclear cells	L. M. Kaczmarek, J.//Fedorowicz, M.//Wozniewicz, B.	1989	Archivum Immunologiae et Therapiae Experimentalis	exclude	not clinically relevant	37		2019-04-03	471-80
		Tissue specificity of chromosomal rearrangements in ataxia-telangiectasia	T. L. Kojis, Schreck, R. R.,Gatti, R. A.,Sparkes, R. S.	1989	Human Genetics	exclude	not clinically relevant	83		4	347-52
		Trials, tribulations, and triumphs of the EM algorithm in pedigree analysis	D. E. L. Weeks, K.	1989	IMA Journal of Mathematics Applied in Medicine & Biology	exclude	not clinically relevant	6		4	209-32
		Vitamin C intake influences the bleomycin-induced chromosome damage assay: implications for detection of cancer susceptibility and chromosome breakage syndromes	H. R. Pohl, J. A.	1989	Mutation Research	exclude	not clinically relevant	224		2	247-52
		X-ray-induced G2 arrest in ataxia telangiectasia lymphoblastoid cells	M. N. Tatsuka, O.//Tatsumi, K.//Takebe, H.	1989	Mutation Research	exclude	not clinically relevant	214		2	321-8
		4th International Workshop on Ataxia-Telangiectasia	A. R. J. Lehmann, N. G. J.//Gatti, R. A.	1989	Cancer Research	exclude	Not original/review	49		21	6162-6163
		Fourth International Workshop on Ataxia-Telangiectasia	A. R. J. Lehmann, N. G.//Gatti, R. A.	1989	Cancer Research	exclude	Not original/review	49		21	6162-3
		Primary immunodeficiency in children: An update	L. M. L. Pachman, P. A.//Silver, R. K.//Ozog, D. L.//Poznanski, A. K.	1989	Current Problems in Pediatrics	exclude	Not original/review	19		1	23621
		Speculations on ataxia-telangiectasia: defective regulation of the immunoglobulin gene superfamily	R. D. F. Peterson, J. D.	1989	Immunology Today	exclude	Not original/review	10		9	313-4
		Spontaneous and induced chromosome breakage in chorionic villus samples: a cytogenetic approach to first trimester prenatal diagnosis of ataxia telangiectasia syndrome	J. Llerena, Jr.,Murer-Orlando, M.,McGuire, M.,Zahed, L.,Sheridan, R. J.,Berry, A. C.,Bobrow, M.	1989	Journal of Medical Genetics	exclude	Not relevant to natural history	26		3	174-8
		Biochemical and genetic analysis of the Chinese hamster mutants irs1 and irs2 and their comparison to cultured ataxia telangiectasia cells	N. J. S. Jones, S. A.//Thompson, L. H.	1990	Mutagenesis	exclude	Animal study	5		1	15-23
		Radiation sensitivity of T-lymphocytes from immunodeficient "wasted" mice	M. L. Padilla, C.//Krco, C.//Woloschak, G. E.	1990	Cellular Immunology	exclude	Animal study	130		1	186-194
		The mouse mutant, "wasted": tissue-specific radiation sensitivity and hematopoietic cell lineages	H. Tezuka	1990	Basic life sciences	exclude	Animal study	52			379-383
		Breast cancer and other cancers in Norwegian families with ataxia-telangiectasia	A. L. A. Borresen, T. I.//Tretli, S.//Heiberg, A.//Moller, P.	1990	Genes, Chromosomes & Cancer	exclude	no A-T	2		4	339-40
		Enhanced expression of procollagenase in ataxia-telangiectasia and xeroderma pigmentosum fibroblasts	J. M. Aggeler, J. P.	1990	In Vitro Cellular & Developmental Biology	exclude	No A-T	26		9	915-22
		Molecular Lesions in Breast-Cancer .2	J. T. Mackay, A. M.//Coles, C.//Steel, C. M.	1990	International Journal of Cancer	exclude	no A-T				47-50
		[Age-related differences in hematopoietic progenitor cells and the problems of carcinogenesis]	M. D. V. e. Brilliant, A. I.	1990	Terapevticheskii Arkhiv	exclude	not clinically relevant	62		7	15-20
		[Clinical significance of IgM.FcR(+)-T cell count]	T. Kawai	1990	Nippon Rinsho - Japanese Journal of Clinical Medicine	exclude	not clinically relevant	48 Suppl			699-701
		A comparison of the induction of DNA double-strand breakage and lethal lesions by X irradiation in ataxia telangiectasia and normal fibroblasts	I. R. H. Radford, G. S.	1990	Radiation Research	exclude	not clinically relevant	124		3	334-5
		A detailed genetic map of the long arm of chromosome 11	C. N. Julier, Y.//Lathrop, M.//O'Connell, P.//Leppert, M.//Litt, M.//Mohandas, T.//Lalouel, J. M.//White, R.	1990	Genomics	exclude	not clinically relevant	7		3	335-45
		A Genetic-Study of Ataxia Telangiectasia - What Benefit to the Families	C. G. B. Woods, S.	1990	Journal of Medical Genetics	exclude	not clinically relevant	27		3	206-206
		A primary linkage map of the human chromosome 11q22-23 region	P. F. Charmley, T.//Wei, S.//Concannon, P.//Weeks, D. E.//Lange, K.//Gatti, R. A.	1990	Genomics	exclude	not clinically relevant	6		2	316-23
		A procedure for carrier detection in ataxia-telangiectasia	S. S. Takai, K. K.//Tarone, R. E.	1990	Cancer Genetics & Cytogenetics	exclude	not clinically relevant	46		1	139-40
		A unique human mutant B-lymphoblastoid cell line (ataxia telangiectasia) which exhibits increased sister-chromatid exchange retaining hypersensitivity to neocarzinostatin and bleomycin	M. J. S. Li, Y.	1990	Mutation Research	exclude	not clinically relevant	230		2	167-75
		Alteration of Deoxyribose-Phosphate Residues by Ataxia-Telangiectasia Cell-Extracts	L. R. C. Karam, P.//Satoh, M. S.//Franklin, W. A.//Painter, R. B.//Lindahl, T.	1990	Ionizing Radiation Damage to DNA : Molecular Aspects	exclude	not clinically relevant	136			137-143
		Alternative Strategies for the Cloning of Ataxia-Telangiectasia Genes - the Use of Chromosome Transfer	C. S. Lambert, R. A.//Johns, D. A.//Friedberg, E. C.	1990	Ionizing Radiation Damage to DNA : Molecular Aspects	exclude	not clinically relevant	136			281-285
		An increased risk for malignant neoplasms in heterozygotes for a syndrome of microcephaly, normal intelligence, growth retardation, remarkable facies, immunodeficiency and chromosomal instability	E. Seemanova	1990	Mutation Research	exclude	not clinically relevant	238		3	321-4
		An instance of clinical radiation morbidity and cellular radiosensitivity, not associated with ataxia-telangiectasia	P. N. B. Plowman, B. A.//Arlett, C. F.//Hinney, A.//Kingston, J. E.	1990	British Journal of Radiology	exclude	not clinically relevant	63		752	624-8
		Analysis of 7 polymorphic markers at chromosome 11q22-23 in 35 ataxia telangiectasia families; further evidence of linkage	C. M. McConville, Woods, C. G.,Farrall, M.,Metcalfe, J. A.,Taylor, A. M.	1990	Human Genetics	exclude	not clinically relevant	85		2	215-20
		Analysis of bleomycin-resistant DNA synthesis in cells from an inherited human disorder, ataxia telangiectasia	A. M. Noda, T.	1990	Basic Life Sciences	exclude	not clinically relevant	52			355-9
		Assay for somatic mutation of human hemoglobins	L. F. N. Bernini, A. T.//Schreuder-Rotteveel, A. H.//Giordano, P. C.//Ploem, J. S.//Tates, A.	1990	Progress in Clinical & Biological Research	exclude	not clinically relevant	340C			57-67
		Ataxia telangiectasia: a model of investigation of chromosomal aberrations	M. H. Stern	1990	Pathologie Biologie	exclude	not clinically relevant	38		7	675-677
		Ataxia-telangiectasia [Group A]: Localization of ATA gene to chromosome 11q22-23 and pathogenetic implications	R. Gatti	1990	Immunologia Clinica	exclude	not clinically relevant	9		2	55-63
		Bromodeoxyuridine (BrdU) template and thymidine pool effects on high frequencies of sister-chromatid exchange (SCE) in Bloom syndrome cells and a mutant cell line (AsHa) originated from ataxia telangiectasia	Y. L. Shiraishi, M. J.	1990	Mutation Research	exclude	not clinically relevant	230		2	177-86
		Cadmium Sensitivity and Metallothionein Expression in Ataxia Telangiectasia Fibroblasts	R. B. Martin, J. F.	1990	Mutagenesis	exclude	not clinically relevant	5		1	78-78
		Cancer in ataxia-telangiectasia patients	F. H. Hecht, B. K.	1990	Cancer Genetics & Cytogenetics	exclude	not clinically relevant	46		1	43709
		Cancer predisposition of ataxia-telangiectasia heterozygotes	M. C. Swift, C. L.//Morrell, D.	1990	Cancer Genetics & Cytogenetics	exclude	not clinically relevant	46		1	43667
		Cancers in 44 families with ataxia-telangiectasia	D. C. Morrell, C. L.//Swift, M.	1990	Cancer Genetics & Cytogenetics	exclude	not clinically relevant	50		1	119-23
		Carriers of ataxia-telangiectasia gene display additional protein fraction and changes in the environment of SH groups in erythrocyte membrane	M. P. Rybczynska, A. L.//Hoffmann, S. K.//Ignatowicz, R.	1990	Biochimica et Biophysica Acta	exclude	not clinically relevant	1022		3	260-4
		Characterization of the breakpoint of a t(14;14)(q11.2;q32) from the leukemic cells of a patient with T-cell acute lymphoblastic leukemia	V. L. F. Bertness, C. A.//McBride, O. W.//Morgan, R.//Smith, S. D.//Sandberg, A. A.//Kirsch, I. R.	1990	Cancer Genetics & Cytogenetics	exclude	not clinically relevant	44		1	47-54
		Complementation of N-hydroxyethyl-N-chloroethylnitrosourea hypersensitivity of Mex- cells by microinjection of mRNA from Mex+ cells	G. R. Fritz, H. J.//Kaina, B.	1990	Mutation Research	exclude	not clinically relevant	244		1	49-53
		Cytogenetic and biochemical studies in homo- and heterozygotes of ataxia-telangiectasia. Interaction between in vivo and in vitro exposure	A. L. I. Pawlak, R.	1990	Progress in Clinical & Biological Research	exclude	not clinically relevant	340B			407-14
		Cytogenetic characterization of ataxia telangiectasia (AT) heterozygotes using lymphoblastoid cell lines and chronic gamma-irradiation	M. a.-S. Waghray, S.//Ozand, P. T.//Hannan, M. A.	1990	Human Genetics	exclude	not clinically relevant	84		6	532-4
		Defective DNA topoisomerase II in ataxia-telangiectasia cells	M. F. S. Lavin, S. P.	1990	Acta Biologica Hungarica	exclude	Not clinically relevant	41		2019-03-01	125-35
		Deoxyribonucleoside triphosphate pool levels in three cell strains of human chromosome instability syndromes: ataxia telangiectasia (GM2052), Bloom's syndrome (GM1492), and Fanconi's anemia (GM368)	K. A. Kenne, L.	1990	Cancer Biochemistry Biophysics	exclude	not clinically relevant	11		1	69-77
		Direct measurement of chromosome repair by premature chromosome condensation	W. N. Hittelman	1990	Progress in Clinical & Biological Research	exclude	not clinically relevant	340B			337-46
		DNA Topoisomerase Expression in Ataxia Telangiectasia (at) Cells	P. J. Smith	1990	Mutagenesis	exclude	not clinically relevant	5		1	79-79
		DNA-break repair, radioresistance of DNA synthesis, and camptothecin sensitivity in the radiation-sensitive irs mutants: comparisons to ataxia-telangiectasia cells	J. G. Thacker, A. N.	1990	Mutation Research	exclude	not clinically relevant	235		2	49-58
		Effects of Lepromatous Leprosy (Ll) Serum Factor(S) on Normal Blood-Lymphocytes	D. D. Dsouza, B. C.//Thomas, I. M.	1990	International Journal of Leprosy and Other Mycobacterial Diseases	exclude	not clinically relevant	58		4	666-673
		Enhanced chromatid damage in blood lymphocytes after G2 phase x irradiation, a marker of the ataxia-telangiectasia gene	K. K. P. Sanford, R.//Price, F. M.//Jones, G. M.//Tarone, R. E.//Eierman, L.//Hale, P.//Waldmann, T. A.	1990	Journal of the National Cancer Institute	exclude	not clinically relevant	82		12	1050-4
		Establishment of a novel immortalized cell line from ataxia telangiectasia fibroblasts and its use for the chromosomal assignment of radiosensitivity gene	Y. O. Ejima, M.//Sasaki, M. S.	1990	International Journal of Radiation Biology	exclude	not clinically relevant	58		6	989-97
		Fine mapping of the chromosome 11q22-23 region using PFGE, linkage and haplotype analysis; localization of the gene for ataxia telangiectasia to a 5cM region flanked by NCAM/DRD2 and STMY/CJ52.75, phi 2.22	C. M. F. McConville, C. J.//Hernandez, D.//Thick, J.//Taylor, A. M.	1990	Nucleic Acids Research	exclude	not clinically relevant	18		15	4335-43
		Flowcytometric analysis of DNA pattern of cells derived from xeroderma pigmentosum A--hypersensitivity to vincristine, etoposide and methotrexate	S. S. Ohta, M.//Matsukawa, S.//Taga, T.//Yamazaki, S.	1990	Acta Paediatrica Japonica	exclude	Not clinically relevant	32		3	262-8
		Further mapping of an ataxia-telangiectasia locus to the chromosome 11q23 region	O. W. Sanal, S.//Foroud, T.//Malhotra, U.//Concannon, P.//Charmley, P.//Salser, W.//Lange, K.//Gatti, R. A.	1990	American Journal of Human Genetics	exclude	not clinically relevant	47		5	860-6
		Further speculations on the mutant AT allele	M. P. Laderoute	1990	Immunology Today	exclude	Not clinically relevant	11		7	230
		Genetic deficiencies in specific immune responses	F. S. Rosen	1990	Seminars in Hematology	exclude	not clinically relevant	27		4	333-41
		Genetic linkage and physical mapping of a cancer gene. Ataxia-telangiectasia	F. Hecht	1990	Cancer Genetics & Cytogenetics	exclude	not clinically relevant	46		1	133-4
		Hybrid T cell receptor genes formed by interlocus recombination in normal and ataxia-telangiectasis lymphocytes	S. S. Lipkowitz, M. H.//Kirsch, I. R.	1990	Journal of Experimental Medicine	exclude	not clinically relevant	172		2	409-18
		Impaired Recovery and Mutagenic Sos-Like Responses in Ataxia Telangiectasia Cells	G. A. Hilgers, J.//Chen, Y. Q.//Schouten, R.//Cornelis, J. J.//Lowe, J.//Vandereb, A. J.//Rommelaere, J.	1990	Mutagenesis	exclude	not clinically relevant	5		1	96-96
		Increased frequency of chromatid breaks in lymphocytes of heterozygotes of ataxia telangiectasia after in vitro treatment with caffeine	A. L. K. Pawlak, M.//Ignatowicz, R.	1990	Mutation Research	exclude	not clinically relevant	230		2	197-204
		Inv(14) with distal breakpoint in 14q32.1 in three cases of T cell lymphoma	B. F. Schlegelberger, A. C.//Wacker, H. H.//Lohmeyer, J.//Grote, W.	1990	Human Genetics	exclude	not clinically relevant	85		1	80-4
		Louis-Bar syndrome: spontaneous and induced chromosomal aberrations in lymphocytes and micronuclei in lymphocytes, oral mucosa and hair root cells	R. Tomanin, Sarto, F.,Mazzotti, D.,Giacomelli, L.,Raimondi, F.,Trevisan, C.	1990	Human Genetics	exclude	not clinically relevant	85		1	43708
		Microcell-mediated chromosome transfer: a strategy for studying the genetics and molecular pathology of human hereditary diseases with abnormal responses to DNA damage	E. C. H. Friedberg, K.//Lambert, C.//Saxon, P. J.//Schultz, R. A.//Sekhon, G. S.//Stanbridge, E. J.	1990	Basic Life Sciences	exclude	not clinically relevant	52			257-67
		Modification of deoxyribose-phosphate residues by extracts of ataxia telangiectasia cells	L. R. C. Karam, P.//Franklin, W. A.//Painter, R. B.//Olsson, M.//Lindahl, T.	1990	Mutation Research	exclude	not clinically relevant	236		1	19-26
		Nature and role of high sister chromatid exchanges in Bloom syndrome cells. Some cytogenetic and immunological aspects	Y. Shiraishi	1990	Cancer Genetics & Cytogenetics	exclude	not clinically relevant	50		2	175-87
		Optimization of uncomplicated control for head and neck tumors	A. B. Agren, A.//Turesson, I.	1990	International Journal of Radiation Oncology, Biology, Physics	exclude	not clinically relevant	19		4	1077-85
		Physical mapping of the human chromosome 11q23 region containing the ataxia-telangiectasia locus	S. R. Wei, M.//Archidiacono, N.//Sacchi, N.//Romeo, G.//Gatti, R. A.	1990	Cancer Genetics & Cytogenetics	exclude	not clinically relevant	46		1	43678
		Radiation-induced gene amplification in rodent and human cells	C. G. Lucke-Huhle, B.//Herrlich, P.	1990	Acta Biologica Hungarica	exclude	Not clinically relevant	41		2019-03-01	159-71
		Relative frequencies of homologous recombination between plasmids introduced into DNA repair-deficient and other mammalian somatic cell lines	W. P. M. Wahls, P. D.	1990	Somatic Cell & Molecular Genetics	exclude	not clinically relevant	16		4	321-9
		Relative increase of T cells expressing the gamma/delta rather than the alpha/beta receptor in ataxia-telangiectasia	M. C. Carbonari, M.//Paganelli, R.//Giannini, G.//Galli, E.//Gaetano, C.//Papetti, C.//Fiorilli, M.	1990	New England Journal of Medicine	exclude	not clinically relevant	322		2	73-6
		Replication of chromosomal and episomal DNA in X-ray-damaged human cells: a cis- or trans-acting mechanism?	J. E. R. Cleaver, R.//Mitchell, D. L.	1990	Radiation Research	exclude	not clinically relevant	124		3	294-9
		Response of fibroblast cultures from ataxia-telangiectasia patients to oxidative stress	M. R. Yi, M. P.//Anderson, C. K.	1990	Cancer Letters	exclude	not clinically relevant	54		2019-02-01	43-50
		Restoration of radiation resistance in ataxia telangiectasia cells by the introduction of normal human chromosome 11	K. K. Komatsu, S.//Okumura, Y.//Koi, M.//Oshimura, M.	1990	Mutation Research	exclude	not clinically relevant	235		2	59-63
		Sensitivity of fibroblasts derived from ataxia-telangiectasia patients to calicheamicin gamma<inf>1</inf>(I)	N. L. Sullivan, L.	1990	Mutation Research	exclude	not clinically relevant	245		3	171-175
		Sensitivity of human diploid fibroblast cell strains from various genetic disorders to acute and protracted radiation exposure	J. B. N. Little, J.	1990	Radiation Research	exclude	not clinically relevant	123		1	87-92
		Simultaneous localization of cosmids and chromosome R-banding by fluorescence microscopy: application to regional mapping of human chromosome 11	D. J. Cherif, C.//Delattre, O.//Derre, J.//Lathrop, G. M.//Berger, R.	1990	Proceedings of the National Academy of Sciences of the United States of America	exclude	not clinically relevant	87		17	6639-43
		Sister Chromatid Exchanges and Inhibition of DNA-Synthesis in Irradiated Human-Cells	N. M. A. Pleskach, M. I.//Mikhelson, V. M.//Zhestyanikov, V. D.	1990	Acta Biologica Hungarica	exclude	Not clinically relevant	41		2019-03-01	209-213
		Spontaneous loss and alteration of antigen receptor expression in mature CD4+ T cells	S. A. Kyoizumi, M.//Hirai, Y.//Kusunoki, Y.//Tanabe, K.//Umeki, S.	1990	Journal of Experimental Medicine	exclude	not clinically relevant	171		6	1981-99
		Superoxide dismutase activity and chromosome damage in cultured chromosome instability syndrome cells	K. H. A. Lee, S.//Yanabe, Y.//Matsuda, I.//Yoshida, M. C.	1990	Mutation Research	exclude	not clinically relevant	244		3	251-6
		T-cell receptors in ataxia⇓telangiectasia	R. F. A. Holcombe, P.//Alonso, J. M.//Perez, P.//Arnaiz, A.//Martinez-A, C.	1990	New England Journal of Medicine	exclude	not clinically relevant	323		17	1210-1211
		The ataxia-telangiectasia gene (ATA) on chromosome II is distinct from the ETS-1 gene	P. M. Concannon, U.//Charmley, P.//Reynolds, J.//Lange, K.//Gatti, R. A.	1990	American Journal of Human Genetics	exclude	not clinically relevant	46		4	789-94
		The chromosome-breakage syndromes: Rare disorders that provide models for studying somatic mutation	J. German	1990	Birth Defects: Original Article Series	exclude	not clinically relevant	26		1	85-111
		The ets-1 gene and ataxia telangiectasia	P. Concannon	1990	Immunology Today	exclude	Not clinically relevant	11		12	432
		The rejoining of double-strand breaks in DNA by human cell extracts	P. G. North, A.//Thacker, J.	1990	Nucleic Acids Research	exclude	not clinically relevant	18		21	6205-10
		[Ataxia telangiectasia and characterization of its immunological disorders]	S. S. Matsumoto, Y.//Kajii, N.//Okano, M.//Ishizaka, A.//Ariga, T.	1990	No to Hattatsu [Brain & Development]	exclude	not original/review	22		2	103-11
		Ataxia-telangiectasia: an important clue	R. D. F. Peterson, J. D.	1990	New England Journal of Medicine	exclude	not original/review	322		2	124-5
		Congenital immunodeficiency syndromes with cutaneous manifestations. I	S. B. P. Mallory, A. S.	1990	Journal of the American Academy of Dermatology	exclude	Not original/review	23		6 Pt 1	1153-8
		Genetic aspects of ataxia-telangiectasia	M. Swift	1990	Immunodeficiency Reviews	exclude	Not original/review	2		1	67-81
		IgG subclass deficiency	J. L. H. Preud'homme, L. A.	1990	Immunodeficiency Reviews	exclude	Not original/review	2		2	129-49
		Neurological manifestations of the immuodeficiencies	D. H. Silberberg	1990	Advances in neurology: proceedings of the XIVth World Congress of Neurology. ICS883	exclude	Not original/review	Conference			The XIVth World Congress of Neurology. Conference Publication: Chopra J.S., Jagannathan K., Sawhney I.M.S. (pp 239-247)
		Recessively inherited deficiencies predisposing to cancer	H. Muller	1990	Anticancer Research	exclude	Not original/review	10		2B	513-8
		First‐trimester prenatal diagnosis of the nijmegen breakage syndrome and ataxia telangiectasia using an assay of radioresistant dna synthesis	N. G. J. Jaspers, van der Kraan, M.,Linssen, P. C. M. L.,Maçek, M.,Seemanová, E.,Kleijer, W. J.	1990	Prenatal Diagnosis	exclude	Not relevant to natural history	10		10	667-674
		Correlation between Cell-Survival and DNA Single-Strand Break Repair Proficiency in the Chinese-Hamster Ovary Cell-Lines Aa8 and Em9 Irradiated with 365-Nm Ultraviolet-a Radiation	M. E. P. Churchill, J. G.//Peak, M. J.	1991	Photochemistry and Photobiology	exclude	Animal study	53		2	229-236
		Cross-Sensitivity of Gamma-Ray-Sensitive Hamster Mutants to Cross-Linking Agents	K. J. Caldecott, P.	1991	Mutation Research	exclude	Animal study	255		2	111-121
		Cytogenetic Characterization of Radiosensitive Mouse Mutants	P. P. W. R. Vanbuul, A. T.//Goudzwaard, H. J.//Seelen, C. M. J.//Beechey, C. V.//Natarajan, A. T.//Searle, A. G.	1991	Mutation Research	exclude	Animal study	251		2	171-179
		Cytogenetic Characterization of the Ionizing Radiation-Sensitive Chinese-Hamster Mutant Irsl	J. D. J. Tucker, N. J.//Allen, N. A.//Minkler, J. L.//Thompson, L. H.//Carrano, A. V.	1991	Mutation Research	exclude	Animal study	254		2	143-152
		Molecular Insights into Breast-Cancer from Transgenic Mouse Models	R. B. G. Dickson, M. M.//Merlino, G. T.	1991	Bioessays	exclude	Animal study	13		11	591-596
		Scid Mutation in Mice Confers Hypersensitivity to Ionizing-Radiation and a Deficiency in DNA Double-Strand Break Repair	K. A. S. Biedermann, J. R.//Giaccia, A. J.//Tosto, L. M.//Brown, J. M.	1991	Proceedings of the National Academy of Sciences of the United States of America	exclude	Animal study	88		4	1394-1397
		Topoisomerase-Ii Activity in the Replicating DNA of Irradiated Hamster-Cells	R. L. Z. Warters, R.	1991	Radiation Research	exclude	Animal study	128		2	170-176
		[A case of mannosidosis type II]	M. Z. Szleper, J.//Czartoryska, B.	1991	Neurologia i Neurochirurgia Polska	exclude	no A-T	25		6	797-801
		Chromosome instability and X-ray hypersensitivity in a microcephalic and growth-retarded child	G. S. Barbi, J. M.//Schindler, D.//Taalman, R. D.//Rodens, K.//Mehnert, K.//Muller, M.//Seyschab, H.	1991	American Journal of Medical Genetics	exclude	no A-T	40		1	44-50
		Genetic-Aspects of Breast-Cancer	M. T. Steel, A.//Clayton, J.	1991	British Medical Bulletin	exclude	No A-T	47		2	504-518
		Heterogeneity in Alzheimers-Disease - Evidence from Cellular Radiosensitivity and Complementation of This Phenotype	P. K. Chen, C.//Lavin, M.	1991	Mutation Research	exclude	No A-T	256		1	21-27
		Incontinentia Pigmenti with Hyperkeratotic Lesions in Adulthood and Possible Squamous-Cell Carcinoma	M. J. B. Korstanje, Pjmj	1991	Dermatologica	exclude	No A-T	183		3	234-236
		Non-Hodgkin lymphoma in common variable immunodeficiency	C. L. Cunningham-Rundles, P.//Hellman, G.//Chaganti, R. S.	1991	American Journal of Hematology	exclude	no A-T	37		2	69-74
		Psychiatric disorders in 36 families with Wolfram syndrome	R. G. P. Swift, D. O.//Chase, C. L.//Sadler, D. B.//Swift, M.	1991	American Journal of Psychiatry	exclude	no A-T	148		6	775-9
		Radiation-Induced Chromatid Aberrations in Cockayne Syndrome and Xeroderma-Pigmentosum Group-C Fibroblasts in Relation to Cancer Predisposition	F. M. P. Price, R.//Tarone, R. E.//Sanford, K. K.	1991	Cancer Genetics and Cytogenetics	exclude	No A-T	57		1	43739
		Schimke Immuno-Osseous Dysplasia - a Newly Recognized Multisystem Disease	J. H. Spranger, G. K.//Stoss, H.//Thoenes, W.//Wargowski, D.//Zepp, F.	1991	Journal of Pediatrics	exclude	no A-T	119		1	64-72
		[A spectrophotometric method of determining the myeloperoxidase activity in phagocytic cells]	M. Z. P. Saidov, B. V.	1991	Laboratornoe Delo	exclude	not clinically relevant			3	56-60
		[The relationship between the radiosensitivity of DNA replicative synthesis and the formation of sister chromatid exchanges]	M. M. P. Khomasuridze, N. M.//Bil'din, V. N.//Barenfel'd, L. S.//Mikhel'son, V. M.//Zhestianikov, V. D.	1991	Tsitologiia	exclude	not clinically relevant	33		10	99-105
		Aberrant DNA topoisomerase II activity, radioresistance and inherited susceptibility to cancer	J. M. F. Cunningham, G. E.//Holland, M. J.//Pirollo, K. F.//Chang, E. H.	1991	British Journal of Cancer	exclude	not clinically relevant	63		1	29-36
		An Estimate of the Heritable Fraction of Childhood-Cancer	S. A. S. Narod, C.//Lenoir, G. M.	1991	British Journal of Cancer	exclude	not clinically relevant	63		6	993-999
		An Estimate of the Magnitude of Random Errors in the Ds86-Dosimetry from Data on Chromosome-Aberrations and Severe Epilation	R. S. Sposto, D. O.//Awa, A. A.	1991	Radiation Research	exclude	not clinically relevant	128		2	157-169
		Assessment of chronic gamma radiosensitivity as an in vitro assay for heterozygote identification of ataxia-telangiectasia	D. E. P. Weeks, M. C.//Lange, K.//Andrais, B.//Davis, R. C.//Yoder, F.//Gatti, R. A.	1991	Radiation Research	exclude	not clinically relevant	128		1	90-99
		Ataxia-telangiectasia (group A): localization of ATA gene to chromosome 11q22-23 and pathogenetic implications	R. Gatti	1991	Allergologia et Immunopathologia	exclude	Not clinically relevant	19		1	42-6
		Biological Indicators for Radiation-Damage	W. U. S. Muller, C.	1991	International Journal of Radiation Biology	exclude	not clinically relevant	59		4	863-873
		Bromodeoxyuridine-Induced Sce in Ataxia-Telangiectasia Heterozygous Lymphocytes	A. L. I. Pawlak, R.	1991	Progress in Immune Deficiency Iii	exclude	not clinically relevant	173			302-302
		Caffeine and D2o Medium Interact in Affecting the Expression of Radiation-Induced Potentially Lethal Damage	H. E. Utsumi, M. M.	1991	International Journal of Radiation Biology	exclude	not clinically relevant	60		4	647-655
		Carcinogenesis: molecular defences against carcinogens	P. J. Smith	1991	British Medical Bulletin	exclude	not clinically relevant	47		1	43891
		Characterization of a B-lymphocyte t(2;14) (p11;q32) translocation from an ataxia telangiectasia patient conferring a proliferative advantage on cells in vitro	J. A. H.-P. Metcalfe, A.//McConville, C. M.//Taylor, A. M.	1991	Cytogenetics & Cell Genetics	exclude	not clinically relevant	56		2	91-8
		Characterization of a Lymphocyte-B T(2-14) (P11-Q32) Translocation from an Ataxia Telangiectasia Patient Conferring a Proliferative Advantage on Cells-Invitro	J. A. H. Metcalfe, A.//McConville, C. M.//Taylor, A. M. R.	1991	Cytogenetics and Cell Genetics	exclude	not clinically relevant	56		2	91-98
		Chromosomal-Abnormalities in T-Cell Malignant-Lymphoma	R. Berger	1991	Bulletin Du Cancer	exclude	not clinically relevant	78		3	283-290
		Chromosome-Aberrations in Acute Leukemias of Childhood - Analysis of 1009 Patients	F. H. Lampert, J.//Ritterbach, J.	1991	Klinische Padiatrie	exclude	not clinically relevant	203		4	311-318
		Clinical and Laboratory Features of 78 Cases of T-Prolymphocytic Leukemia	E. B. Matutes, V.//Swansbury, J.//Ellis, J.//Morilla, R.//Dearden, C.//Sempere, A.//Catovsky, D.	1991	Blood	exclude	not clinically relevant	78		12	3269-3274
		Clonal Variation of DNA-Repair in a Human Glioma Cell-Line	S. M. Powell, T. J.	1991	Radiotherapy and Oncology	exclude	not clinically relevant	21		4	225-232
		Comparative Human Cellular Radiosensitivity .3. Gamma-Radiation Survival of Cultured Skin Fibroblasts and Resting T-Lymphocytes from the Peripheral-Blood of the Same Individual	M. H. L. A. Green, C. F.//Cole, J.//Harcourt, S. A.//Priestley, A.//Waugh, A. P. W.//Stephens, G.//Beare, D. M.//Brown, N. A. P.//Shunshin, G. A.	1991	International Journal of Radiation Biology	exclude	not clinically relevant	59		3	749-765
		Comparative Human Cellular Radiosensitivity .4. The Increased Sensitivity of Human Neonatal Cord Blood-Lymphocytes to Gamma-Irradiation Compared with Lymphocytes from Children and Adults	A. P. W. B. Waugh, D. M.//Arlett, C. F.//Green, M. H. L.//Cole, J.	1991	International Journal of Radiation Biology	exclude	not clinically relevant	59		3	767-776
		Comparison of DNA Double-Strand Break Rejoining as Measured by Pulsed Field Gel-Electrophoresis, Neutral Sucrose Gradient Centrifugation and Non-Unwinding Filter Elution in Irradiated Plateau-Phase Cho Cells	G. B. Iliakis, D.//Metzger, L.//Pantelias, G.	1991	International Journal of Radiation Biology	exclude	not clinically relevant	59		4	927-939
		Current Summary of Lymphocyte Survival Study	N. A. Nakamura, M.//Kyoizumi, S.//Kusunoki, Y.	1991	Journal of Radiation Research	exclude	not clinically relevant	32			327-329
		Cutaneous signals of immune system disease	R. Hong	1991	Current Problems in Dermatology	exclude	not clinically relevant	3		3	81-103
		Cytogenetic Abnormalities in Childhood Acute Lymphoblastic-Leukemia	C. M. L. Rubin, M. M.	1991	American Journal of Pediatric Hematology Oncology	exclude	not clinically relevant	13		2	202-216
		Demonstration of Inducible Cd56/Ncam Expression in the Normal Human Epidermis and Its Absence in Ataxia-Telangiectasia	M. K. Csato, A. S.//Nordlund, J. J.	1991	Clinical Research	exclude	not clinically relevant	39		2	A503-A503
		Detection of multidrug resistance and quantification of responses of human tumour cells to cytotoxic agents using flow cytometric spectral shift analysis of Hoechst 33,342-DNA fluorescence	P. J. M. Smith, S. A.//Watson, J. V.	1991	Cancer Chemotherapy & Pharmacology	exclude	not clinically relevant	27		6	445-50
		Determination of the chromosomal site for the human radiosensitive ataxia telangiectasia gene by chromosome transfer	Y. O. Ejima, M.//Sasaki, M. S.	1991	Mutation Research	exclude	not clinically relevant	250		2019-02-01	337-43
		Differences in the DNA supercoiling response of irradiated cell lines from ataxia-telangiectasia versus unaffected individuals	Y. C. D. Taylor, P. G.//Zhang, X.//Wright, W. D.	1991	International Journal of Radiation Biology	exclude	not clinically relevant	59		2	359-71
		DNA damage induced by 193-nm radiation in mammalian cells	I. E. W. Kochevar, A. A.//Green, H. A.//Sherwood, M.//Shih, A. G.//Sutherland, B. M.	1991	Cancer Research	exclude	Not clinically relevant	51		1	288-93
		Effects of Caffeine and Cycloheximide during G2 Prophase in Control and X-Ray-Irradiated Human-Lymphocytes	J. L. Pincheira, J. F.	1991	Mutation Research	exclude	not clinically relevant	251		1	71-77
		Epstein-Barr virus BHRF1 gene but not the cellular protooncogene bcl-2 is expressed in ataxia-telangiectasia lymphoblastoid lines	Y. T. Becker, E.//Asher, Y.	1991	Virus Genes	exclude	not clinically relevant	5		1	33-45
		Fibroblasts from ataxia telangiectasia (AT) and AT heterozygotes show an enhanced level of residual DNA double-Strand breaks after low dose-rate γirradiation as assayed by pulsed field gel electrophoresis	D. S. Blöcher, D.//Hannan, M. A.	1991	International Journal of Radiation Biology	exclude	not clinically relevant	60		5	791-802
		Fine Mapping the Ataxia-Telangiectasia Gene-Complex to a 4-Cm Region at Chromosome-11q23	R. A. Gatti	1991	Progress in Immune Deficiency Iii	exclude	not clinically relevant	173			298-301
		Functional Complementation of Ataxia Telangiectasia Group-D (at-D) Cells by Microcell-Mediated Chromosome Transfer and Mapping of the at-D Locus to the Region 11q22-23	C. S. Lambert, R. A.//Smith, M.//Wagnermcpherson, C.//McDaniel, L. D.//Donlon, T.//Stanbridge, E. J.//Friedberg, E. C.	1991	Proceedings of the National Academy of Sciences of the United States of America	exclude	not clinically relevant	88		13	5907-5911
		Functional Complementation of Ataxia Telangiectasia Group-D Cells by Microcell-Mediated Chromosome Transfer of a Single Rearranged Human-Chromosome and Localization of the at-D Gene to the Region 11q22.3-23.1	K. A. L. Henning, C.//Schultz, R. A.//Smith, M.//McDaniel, L. D.//Donlon, T.//Stanbridge, E. J.//Friedberg, E. C.	1991	American Journal of Human Genetics	exclude	not clinically relevant	49		4	407-407
		Gamma/delta T-cell receptors	W. P. London	1991	Lancet	exclude	not clinically relevant	337		8741	613
		Gamma-Ray-Sensitive and Uv-Sensitive Strains of a Radioresistant Cell-Line - Isolation and Cross-Sensitivity to Other Agents	T. M. Koval	1991	Radiation Research	exclude	not clinically relevant	127		1	58-63
		Genetic and Physical Mapping of Chromosome 11q Markers near the Ataxia-Telangiectasia Locus	N. H. Lench, R.//Carpenter, S.//Swift, M.	1991	American Journal of Human Genetics	exclude	not clinically relevant	49		4	348-348
		Genetic and Physical Mapping of DNA Markers Close to the Ataxia-Telangiectasia Locus	N. J. H. Lench, R. A.//Carpenter, S.//Swift, M. R.	1991	Cytogenetics and Cell Genetics	exclude	not clinically relevant	58		2019-04-03	1965-1966
		Genetic heterogeneity in tuberous sclerosis. Map position of the TSC2 locus on chromosome 11q and future prospects	M. Y. Smith, K.//Wagner, C.//Flodman, P.//Smith, B.	1991	Annals of the New York Academy of Sciences	exclude	not clinically relevant	615			274-83
		Genetic-Linkage Analysis and Homology Relationships of Genes Located on Human Chromosome-11q	P. N. Charmley, J.//Wei, S.//Gatti, R. A.	1991	Genomics	exclude	not clinically relevant	10		3	608-617
		High Recurrence of Rearrangements Involving Chromosome-14 in an Ataxia Telangiectasia Lymphoblastoid Cell-Line and in Its Mutagen-Treated Derivatives	D. K. Lefrancois, N.//Viegaspequignot, E.//Montagnier, L.//Dutrillaux, B.	1991	Human Genetics	exclude	not clinically relevant	86		5	475-480
		Host cell reactivation of sunlamp-exposed adenovirus in fibroblasts from patients with Bloom's syndrome, ataxia telangiectasia, and Huntington's disease	A. J. Rainbow	1991	Environmental & Molecular Mutagenesis	exclude	not clinically relevant	17		2	98-103
		Human cells (normal and ataxia telangiectasia) transfected with pR plasmid are hypersensitive to DNA strand-breaking agents	A. E. Antonelli, R.//Marcucci, L.//Bosi, R.//Kobal, D.//Petrinelli, P.	1991	Mutation Research	exclude	not clinically relevant	255		1	43688
		Immunodeficiency as a model to study neuroimmune development, the case of ataxia telangiectasia	R. S. Faganelli, E.//Ortolani, C.//Cossarizza, A.//Fiorilli, M.	1991	Advances in Neuroimmunology	exclude	Not clinically relevant	1		2	150-157
		Incidence of cancer in 161 families affected by ataxia-telangiectasia	M. M. Swift, D.//Massey, R. B.//Chase, C. L.	1991	New England Journal of Medicine	exclude	not clinically relevant	325		26	1831-6
		Increased G2 Delay in Radiation-Resistant Cells Obtained by Transformation of Primary Rat Embryo Cells with the Oncogenes H-Ras and V-Myc	W. G. I. McKenna, G.//Weiss, M. C.//Bernhard, E. J.//Muschel, R. J.	1991	Radiation Research	exclude	not clinically relevant	125		3	283-287
		Induction by ionizing radiation of the gadd45 gene in cultured human cells: lack of mediation by protein kinase C	M. A. K. Papathanasiou, N. C.//Robbins, J. H.//McBride, O. W.//Alamo, I., Jr.//Barrett, S. F.//Hickson, I. D.//Fornace, A. J., Jr.	1991	Molecular & Cellular Biology	exclude	not clinically relevant	11		2	1009-16
		Inhibition of replicon initiation in human cells following stabilization of topoisomerase-DNA cleavable complexes	W. K. B. Kaufmann, J. C.//Estabrooks, L. L.//Wilson, S. J.	1991	Molecular & Cellular Biology	exclude	not clinically relevant	11		7	3711-8
		Interaction of N,N',N''-triethylenethiophosphoramide and N,N',N''-triethylenephosphoramide with cellular DNA	N. A. E. Cohen, M. J.//Snyder, S. W.//Ashar, B.//Wietharn, B. E.//Pan, S. S.//Ross, D. D.//Hilton, J.	1991	Cancer Research	exclude	Not clinically relevant	51		16	4360-6
		Is Interindividual Variation of Cellular Radiosensitivity Real or Artifactual	N. S. Nakamura, R.//Kushiro, J. I.//Akiyama, M.	1991	Radiation Research	exclude	not clinically relevant	125		3	326-330
		J12.8 (D11s535), a New DNA Marker Which Flanks the Ataxia Telangiectasia Locus on Chromosome-11q22-Q23	C. M. B. McConville, P. J.//Stankovic, T.//Formstone, C. J.//Hernandez, D.//Gillett, G. T.//Povey, S.//Porteous, D. J.//Vanheyningen, V.//Julier, C.//Taylor, A.	1991	Cytogenetics and Cell Genetics	exclude	not clinically relevant	58		2019-04-03	1967-1967
		Lack of correlation between hypersensitivity to cell killing and impaired inhibition of DNA synthesis in ataxia telangiectasia fibroblasts treated with 4-nitroquinoline 1-oxide	R. P. Mirzayans, M. C.	1991	Carcinogenesis	exclude	Not clinically relevant	12		1	19-24
		Localization of an ataxia-telangiectasia locus to a 3-cM interval on chromosome 11q23: linkage analysis of 111 families by an international consortium	T. W. Foroud, S.//Ziv, Y.//Sobel, E.//Lange, E.//Chao, A.//Goradia, T.//Huo, Y.//Tolun, A.//Chessa, L.//Charmley, P.//Sanal, O.//Salman, N.//Julier, C.//Concannon, P.//McConville, C.//Taylor, A. M.//Shiloh, Y.//Lange, S. K.//Gatti, R. A.	1991	American Journal of Human Genetics	exclude	not clinically relevant	49		6	1263-79
		Localization of the Ataxia-Telangiectasia Gene(S) to a 3 Cm Interval on Chromosome-11g23	R. A. L. Gatti, E.//Sobel, E.//Chessa, L.//Taylor, M.//Shiloh, Y.//Sanal, O.//Tolun, A.//Concannon, P.//Foroud, T.//Lange, K.	1991	American Journal of Human Genetics	exclude	not clinically relevant	49		4	61-61
		Localization of the Ataxia-Telangiectasia Gene(S) to a 3cm Interval on Chromosome-11q23 by Linkage Analysis	R. A. L. Gatti, E.//Sobel, E.//Lange, K.	1991	Cytogenetics and Cell Genetics	exclude	not clinically relevant	58		2019-04-03	1959-1960
		Localizing the genes for ataxia-telangiectasia: a human model for inherited cancer susceptibility	R. A. Gatti	1991	Advances in Cancer Research	exclude	Not clinically relevant	56			77-104
		Mapping of the Alu-Pcr Clones Derived from X-Irradiation Reduced Hybrids That Encompass Chromosome-11q22-23	P. J. G. Byrd, G.//McConville, C. M.//Stankovic, T.//Formstone, C. J.//Hernandez, D.//Vanheyningen, V.//Porteous, D. J.//Povey, S.//Taylor, A. M.	1991	Cytogenetics and Cell Genetics	exclude	not clinically relevant	58		2019-04-03	1956-1956
		Molecular Assays of Radiation-Induced DNA Damage	S. J. P. Whitaker, S. N.//McMillan, T. J.	1991	European Journal of Cancer	exclude	not clinically relevant	27		7	922-928
		Multifactorial Mechanisms Associated with Broad Cross-Resistance of Ovarian-Carcinoma Cells Selected by Cyanomorpholino Doxorubicin	D. H. M. L. Lau, A. D.//Ehsan, M. N.//Sikic, B. I.	1991	Cancer Research	exclude	Not clinically relevant	51		19	5181-5187
		On the Relation between Radiosensitivity of Replicative DNA-Synthesis and Formation of Sister Chromatid Exchanges	M. M. P. Khomasuridze, N. M.//Bildin, V. N.//Barenfeld, L. S.//Mikhelson, V. M.//Zhestyanikov, V. D.	1991	Tsitologiya	exclude	not clinically relevant	33		10	99-105
		Rapid Diagnosis of Fanconi Anemia and Ataxia Telangiectasia Using Bivariate Brud-Hoechst Flow-Cytometry	H. Seyschab, Schindler, D.,Schroederkurth, T.,Hoehn, H.	1991	American Journal of Human Genetics	exclude	not clinically relevant	49		4	290-290
		Recovery from Exposure to DNA-Damaging Chemicals in Radiation-Resistant Insect Cells	T. M. Koval	1991	Mutation Research	exclude	not clinically relevant	262		4	219-225
		Regulation of the autoactivation of human 72-kDa progelatinase by tissue inhibitor of metalloproteinases-2	E. W. B. Howard, E. C.//Banda, M. J.	1991	Journal of Biological Chemistry	exclude	not clinically relevant	266		20	13064-9
		Response of X-Ray-Sensitive Cho Mutant-Cells (Xrs-6c) to Radiation .2. Relationship between Cell-Survival and the Induction of Chromosomal Damage with Low-Doses of Alpha-Particles	H. L. Nagasawa, J. B.//Inkret, W. C.//Carpenter, S.//Raju, M. R.//Chen, D. J.//Strniste, G. F.	1991	Radiation Research	exclude	not clinically relevant	126		3	280-288
		Skin fibroblast cell lines derived from non-Hodgkin's-lymphoma (NHL) patients show increased sensitivity to chronic gamma irradiation	M. A. G. Hannan, W.//Smith, B. P.//Sigut, D.//Ali, M. A.//Amer, M. H.	1991	International Journal of Cancer	exclude	not clinically relevant	47		2	261-6
		Speculations on the ataxia-telangiectasia defect	R. A. Gatti	1991	Clinical Immunology & Immunopathology	exclude	not clinically relevant	61		2 Pt 2	S10-5
		Structural and Functional Chimerism Results from Chromosomal Translocation in Lymphoid Tumors	T. H. B. Rabbitts, T.	1991	Advances in Immunology	exclude	Not clinically relevant	50			119-146
		Sublethal Damage, Potentially Lethal Damage, and Chromosomal-Aberrations in Mammalian-Cells Exposed to Ionizing-Radiations	J. S. Bedford	1991	International Journal of Radiation Oncology Biology Physics	exclude	not clinically relevant	21		6	1457-1469
		The ATC (ataxia-telangiectasia complementation group C) locus localizes to 11q22-q23	Y. R. Ziv, G.//Frydman, M.//Dagan, J.//Cohen, T.//Foroud, T.//Gatti, R. A.//Shiloh, Y.	1991	Genomics	exclude	not clinically relevant	9		2	373-5
		The cytogenetics of ataxia telangiectasia	T. L. G. Kojis, R. A.//Sparkes, R. S.	1991	Cancer Genetics & Cytogenetics	exclude	not clinically relevant	56		2	143-56
		The Gene for Ataxia Telangiectasia Is Flanked by the Markers D11s424 and D11s385/Stmy/D11s35 on Chromosome-11q22-23 in 45 British Families	C. M. F. McConville, C. J.//Hernandez, D.//Thick, J.//Taylor, A. M. R.	1991	American Journal of Human Genetics	exclude	not clinically relevant	49		4	350-350
		The Genetic-Basis of Resistance to Ionizing-Radiation Damage in Cultured-Mammalian-Cells	J. W. Thacker, R. E.	1991	Mutation Research	exclude	not clinically relevant	254		2	135-142
		The response of ataxia-telangiectasia lymphoblastoid cells to neutron irradiation	J. C. Houldsworth, D.//Singh, S.//Lavin, M. F.	1991	Radiation Research	exclude	not clinically relevant	125		3	277-82
		The Segregation of Cancer-Causing Genes in Human-Populations	W. J. Schull	1991	Mutation Research	exclude	not clinically relevant	247		2	191-198
		T-Prolymphocytic Leukemia	R. D. Brunning	1991	Blood	exclude	not clinically relevant	78		12	3111-3113
		Transrearrangements between antigen receptor genes in normal human lymphoid tissues and in ataxia telangiectasia	Y. T. Kobayashi, B.//Soreng, A. L.//Sklar, J.	1991	Journal of Immunology	exclude	not clinically relevant	147		9	3201-9
		Two-colour flow cytometry study of lymphocyte subpopulations in patients with primary immunodeficiencies	A. V. S. Filatov, V. V.//Bachurin, P. S.//Yartsev, M. N.	1991	Biomedical Science	exclude	not clinically relevant	2		1	88-91
		Unaltered cell proliferation rate of the ataxia telangiectasia lymphocytes dividing in vitro	A. L. I. Pawlak, R.	1991	Immunological Investigations	exclude	not clinically relevant	20		2	169-72
		Unrelated donor bone marrow transplantation for correction of lethal congenital immunodeficiencies	A. H. Filipovich	1991	Transfusion Science	exclude	not clinically relevant	12		3	135-142
		Use of DNA-protein interaction to isolate specific genomic DNA sequences	K. S. Hobson, S. P.//Lavin, M. F.	1991	Analytical Biochemistry	exclude	not clinically relevant	193		2	220-4
		UV mutation spectra in cell lines from patients with Cockayne's syndrome and ataxia telangiectasia, using the shuttle vector pZ189	W. J. L. Muriel, J. R.//Lehmann, A. R.	1991	Mutation Research DNA Repair	exclude	not clinically relevant	254		2	119-123
		Ataxia-telangiectasia: an interdisciplinary approach to pathogenesis	R. A. B. Gatti, E.//Vinters, H. V.//Sparkes, R. S.//Norman, A.//Lange, K.	1991	Medicine	exclude	Not original/review	70		2	99-117
		Bloom syndrome and ataxia telangiectasia	J. C. Llerena, Jr.,Murer-Orlando, M.	1991	Seminars in Hematology	exclude	not original/review	28		2	95-103
		Clinical and molecular genetic aspects of hereditary ataxias. A meeting report	T. Klockgether	1991	Journal of Neurology	exclude	Not original/review	238		2	62-63
		Current concepts of neurocutaneous disorders	B. O. Berg	1991	Brain & Development	exclude	not original/review	13		1	44075
		Isolation and characterization of a 1-beta-D-arabinofuranosylcytosine- resistant Chinese hamster ovary cell mutant that is also X-ray sensitive and is noncomplementary with ataxia telangiectasia cells	G. A. P. Preston, H. S.//Preston, R. J.	1992	Cancer Research	exclude	Animal study	52		2	319-327
		Transfection of SV40-transformed ataxia-telangiectasia fibroblasts with mouse DNA corrects hypersensitivity to neocarzinostatin and activates fibronectin gene expression	Y. A. Becker, Y.//Tabor, E.	1992	Israel Journal of Medical Sciences	exclude	Animal study	28		12	837-47
		A DNA-Repair Defect in a Radiation-Sensitive Clone of a Human Bladder-Carcinoma Cell-Line	S. N. W. Powell, S. J.//Edwards, S. M.//McMillan, T. J.	1992	British Journal of Cancer	exclude	No A-T	65		6	798-802
		Anticancer role of dendritic cells (DC) in human and experimental cancers - A review	Y. Becker	1992	Anticancer Research	exclude	No A-T	12		2	511-520
		Ataxia telangiectasia genes and predisposition to leukaemia, lymphoma and breast cancer	A. M. Taylor	1992	British Journal of Cancer	exclude	No A-T	66		1	43713
		Clinical, cytogenetic and immunological aspects in 4 cases resembling ataxia telangiectasia	G. B. Lanzi, U.//Franciotta, D.//Maserati, E.//Ottolini, A.//Pasquali, F.//Veggiotti, P.	1992	European Neurology	exclude	no A-T	32		3	121-5
		Familial Microcephaly with Normal Intelligence in a Patient with Acute Lymphoblastic-Leukemia	D. Heney, Mueller, R.,Turner, G.,Karbani, G.,Cadranel, J.,Lewis, I. J.,Bailey, C. C.	1992	Cancer	exclude	No A-T	69		4	962-965
		Increased chromosomal aberration and expression of specific breakpoints after chronic irradiation of fibroblasts from a patient with non-Hodgkin's lymphoma [3]	M. A. W. Hannan, M.	1992	Annals of Saudi Medicine	exclude	No A-T	12		5	511-514
		Lung Involvement in the Primary Immunodeficiency Syndromes	W. E. F. Regelmann, A. H.	1992	Seminars in Respiratory Medicine	exclude	No A-T	13		3	190-204
		Radiation sensitive breast cancer patients	A. I. Norman, K. S.//Kagan, A. R.//Wollin, M.	1992	Radiotherapy & Oncology	exclude	No A-T	23		3	196-7
		Risk of breast cancer in ataxia-telangiectasia	E. J. G. Hall, C. R.//Brenner, D. J.	1992	New England Journal of Medicine	exclude	no A-T	326		20	1358-9; author reply 1360-1
		Risk of Breast-Cancer in Ataxia Telangiectasia - Reply	M. M. Swift, D.//Massey, R. B.//Chase, C. L.	1992	New England Journal of Medicine	exclude	No A-T	326		20	1360-1361
		Riyadh Chromosome Breakage Syndrome - Mental-Retardation with Depigmentation of the Skin and Hair	P. T. W. Ozand, M.//Cook, J. D.//Sheth, K.//Gascon, G. G.	1992	Journal of Child Neurology	exclude	no A-T	7			S79-S82
		Role of genetic factors in breast cancer susceptibility	A. L. Borresen	1992	Acta Oncologica	exclude	No A-T	31		2	151-5
		Unusual T-Cell Clones in a Patient with Nijmegen Breakage Syndrome	D. G. Stoppalyonnet, D.//Ledeist, F.//Aurias, A.	1992	Journal of Medical Genetics	exclude	no A-T	29		2	136-137
		[Ataxia telangiectasia: effects of cycloheximide on G2 repair of chromosome damage in lymphocytes cultured in vitro]	J. B. Pincheira, M.	1992	Revista Medica de Chile	exclude	not clinically relevant	120		2	119-23
		A mammalian cell cycle checkpoint pathway utilizing p53 and GADD45 is defective in ataxia-telangiectasia	M. B. Z. Kastan, Q.//el-Deiry, W. S.//Carrier, F.//Jacks, T.//Walsh, W. V.//Plunkett, B. S.//Vogelstein, B.//Fornace, A. J., Jr.	1992	Cell	exclude	Not clinically relevant	71		4	587-97
		A mechanism for deletion formation in DNA by human cell extracts: the involvement of short sequence repeats	J. C. Thacker, J.//Ganesh, A.//North, P.	1992	Nucleic Acids Research	exclude	not clinically relevant	20		23	6183-8
		Abnormal processing of transfected plasmid DNA in cells from patients with ataxia telangiectasia	T. M. P. Runger, M.//Kraemer, K. H.	1992	Mutation Research	exclude	not clinically relevant	293		1	47-54
		AIDS lymphomas	G. W. L. Middleton, R. K.	1992	Int J STD AIDS	exclude	not clinically relevant	3		3	173-81
		Ataxia-Telangiectasia - Linkage Analysis of Chromosome-11q22-23 Markers in Turkish Families	O. L. Sanal, E.//Telatar, M.//Sobel, E.//Salazarnovak, J.//Ersoy, F.//Morrison, A.//Concannon, P.//Tolun, A.//Gatti, R. A.	1992	Faseb Journal	exclude	not clinically relevant	6		10	2848-2852
		Ataxia-Telangiectasia Heterozygotes and Cancer	P. Aymon	1992	Cancer Journal	exclude	not clinically relevant	5		2	71-71
		Ataxia-telangiectasia: linkage analysis in highly inbred Arab and Druze families and differentiation from an ataxia-microcephaly-cataract syndrome	Y. F. Ziv, M.//Lange, E.//Zelnik, N.//Rotman, G.//Julier, C.//Jaspers, N. G.//Dagan, Y.//Abeliovicz, D.//Dar, H.//Borochowitz, Z.//Lathrop, M.//Gatti, R. A.//Shiloh, Y.	1992	Human Genetics	exclude	not clinically relevant	88		6	619-26
		Characterization of Chromosome-11 Translocation Breakpoints at the Bcl-1 and Prad1 Loci in Centrocytic Lymphoma	M. E. S. Williams, S. H.//Rosenberg, C. L.//Arnold, A.	1992	Cancer Research	exclude	Not clinically relevant	52		19	S5541-S5544
		Chromosomal Localization of Human Glutamate Receptor Genes	J. O. E. McNamara, J. H.//McPherson, J. D.//Wasmuth, J. J.//Evans, G. A.//Heinemann, S. F.	1992	Journal of Neuroscience	exclude	not clinically relevant	12		7	2555-2562
		Chronic gamma-irradiation results in increased cell killing and chromosomal aberration with specific breakpoints in fibroblast cell strains derived from non-Hodgkin's lymphoma patients	M. S. Waghray, D.//Einspenner, M.//Kunhi, M.//al-Sedairy, S. T.//Hannan, M. A.	1992	Mutation Research	exclude	not clinically relevant	284		2	223-31
		Clinical implications of heterogeneity of tumor response to radiation therapy	H. S. Suit, S.//Taghian, A.//Okunieff, P.//Efird, J. T.	1992	Radiotherapy & Oncology	exclude	not clinically relevant	25		4	251-60
		Cloning of a Candidate Gene for Ataxia-Telangiectasia Group-D	L. N. P. Kapp, R. B.//Yu, L. C.//Vanloon, N.//Richard, C. W.//James, M. R.//Cox, D. R.//Murnane, J. P.	1992	American Journal of Human Genetics	exclude	not clinically relevant	51		1	45-54
		Commentary 2 to Schull and Weiss - Human Cellular Radiosensitivity - the Search for the Diagnostic Holy-Grail or a Poisoned Chalice	C. F. Arlett	1992	Advances in Radiation Biology	exclude	Not clinically relevant	16			273-292
		Commentary 3 to Schull and Weiss - Increased Definition of Abnormal Radiosensitivity Using Low-Dose Rate Testing	N. E. Gentner	1992	Advances in Radiation Biology	exclude	Not clinically relevant	16			293-302
		Commentary to Thacker - a Consideration of the Mechanisms of Induction of Mutations in Mammalian-Cells by Low-Doses and Dose-Rates of Ionizing-Radiation	R. J. Preston	1992	Advances in Radiation Biology	exclude	Not clinically relevant	16			125-135
		Complementation of a DNA-Repair Deficiency in 6 Human Tumor-Cell Lines by Chromosome-11	R. P. Parshad, F. M.//Oshimura, M.//Barrett, J. C.//Satoh, H.//Weissman, B. E.//Stanbridge, E. J.//Sanford, K. K.	1992	Human Genetics	exclude	not clinically relevant	88		5	524-528
		Constraints on Energy Deposition and Target Size of Multiply Damaged Sites Associated with DNA Double-Strand Breaks	D. J. W. Brenner, J. F.	1992	International Journal of Radiation Biology	exclude	not clinically relevant	61		6	737-748
		Co-recessive inheritance: a model for DNA repair and other surveillance genes in higher eukaryotes	W. C. L. Lambert, M. W.	1992	Mutation Research	exclude	not clinically relevant	273		2	179-92
		Creative Blocks - Cell-Cycle Checkpoints and Feedback Controls	A. W. Murray	1992	Nature	exclude	not clinically relevant	359		6396	599-604
		Cytogenetic and Molecular Analysis of Chromosome-11q23 Abnormalities in Leukemia	B. D. Young	1992	Baillieres Clinical Haematology	exclude	not clinically relevant	5		4	881-895
		Cytotoxicity of I-125 Decay in the DNA Double Strand Break Repair Deficient Mutant-Cell Line, Xrs-5	L. S. Yasui	1992	International Journal of Radiation Biology	exclude	not clinically relevant	62		5	613-618
		Differences in the Level of DNA Double-Strand Breaks in Human Tumor-Cell Lines Following Low Dose-Rate Irradiation	A. M. M. Cassoni, T. J.//Peacock, J. H.//Steel, G. G.	1992	European Journal of Cancer	exclude	not clinically relevant	28A		10	1610-1614
		DNA damaging and cell cycle effects of the topoisomerase I poison camptothecin in irradiated human cells	S. J. S. Falk, P. J.	1992	International Journal of Radiation Biology	exclude	not clinically relevant	61		6	749-57
		DNA Organization Affects Cellular Radiosensitivity and Detection of Initial DNA Strand Breaks	P. L. Olive	1992	International Journal of Radiation Biology	exclude	not clinically relevant	62		4	389-396
		DNA repair mechanisms in neurological diseases: facts and hypotheses	P. P. Mazzarello, M.//Spadari, S.//Focher, F.	1992	Journal of the Neurological Sciences	exclude	not clinically relevant	112		2019-02-01	41730
		DNA repair: two pieces of the puzzle	J. H. B. Hoeijmakers, D.	1992	Nature Genetics	exclude	not clinically relevant	1		5	313-4
		Effect of dose rate on the survival of irradiated human skin fibroblasts	H. L. Nagasawa, J. B.//Tsang, N. M.//Saunders, E.//Tesmer, J.//Strniste, G. F.	1992	Radiation Research	exclude	not clinically relevant	132		3	375-9
		Enhanced induction of tissue-type plasminogen activator in normal human cells compared to cancer-prone cells following ionizing radiation	N. B. Fukunaga, H. L.//Meyers, M.//Schea, R. A.//Boothman, D. A.	1992	International Journal of Radiation Oncology, Biology, Physics	exclude	not clinically relevant	24		5	949-57
		Enhanced levels of radiation-induced G2 phase delay in ataxia telangiectasia heterozygotes	M. F. L. P. Lavin, P.//Bates, P.	1992	Cancer Genetics & Cytogenetics	exclude	not clinically relevant	60		2	183-7
		Establishment and Characterization of a Human T-Cell Lymphoblastic Lymphoma Cell-Line (Ht-1) Carrying an Inversion of Chromosome-14	M. T. Abe, K.//Nozawa, Y.//Tominaga, K.//Fukuhara, S.//Ohsato, T.//Wakasa, H.	1992	Cancer	exclude	not clinically relevant	69		5	1235-1240
		Eye movement disorders in vermis cerebelli atrophy	F. T. Nakanishi, Y.//Tazawa, Y.//Takahashi, J.//Takahashi, S.//Togi, H.//Ito, M.	1992	Folia Ophthalmologica Japonica	exclude	not clinically relevant	43		7	874-880
		Gamma-Delta T-Cells in Patients with Primary Immunodeficiency Syndrome - Their Function and a Possible Role in the Pathogenesis	T. N. Morio, M.//Yata, J.	1992	Chemical Immunology	exclude	Not clinically relevant	53			102-120
		Gene expression in ataxia telangiectasia cells as perturbed by bleomycin treatment	A. Noda	1992	Somatic Cell & Molecular Genetics	exclude	not clinically relevant	18		2	113-22
		Hereditary and environmental factors associated with risk and progression of head and neck cancer	Z. S. Trizna, S. P.	1992	Otolaryngologic Clinics of North America	exclude	not clinically relevant	25		5	1089-103
		Heterogeneity in the clastogenic response to X-rays in lymphocytes from ataxia-telangiectasia heterozygotes and controls	J. K. W. Wiencke, D. W.//Little, J. B.//Kelsey, K. T.	1992	Cancer Causes & Control	exclude	not clinically relevant	3		3	237-45
		Heterozygote Detection through Bleomycin-Induced-G2 Chromatid Breakage in Dyskeratosis-Congenita Families	N. Y. Yana, Y. S.//Pai, G. S.//Gross, A. J.	1992	Cancer Genetics and Cytogenetics	exclude	not clinically relevant	60		1	31-34
		Heterozygous manifestations in four autosomal recessive human cancer-prone syndromes: ataxia telangiectasia, xeroderma pigmentosum, Fanconi anemia, and Bloom syndrome	R. A. L. Heim, N. J.//Swift, M.	1992	Mutation Research	exclude	not clinically relevant	284		1	25-36
		Host cell reactivation of gamma-irradiated adenovirus 5 in human cell lines of varying radiosensitivity	J. J. P. Eady, J. H.//McMillan, T. J.	1992	British Journal of Cancer	exclude	not clinically relevant	66		1	113-8
		How the Laboratory Can Help the Clinician Improve Cure Rates in Invasive Cervical-Cancer	R. P. Symonds	1992	International Journal of Oncology	exclude	not clinically relevant	1		3	313-317
		Human Rag2, Like Rag1, Is on Chromosome-11 Band-P13 and Therefore Not Linked to Ataxia Telangiectasia Complementation Groups	P. D. F. Sherrington, A.//Seawright, A.//Vanheyningen, V.//Rabbitts, T. H.	1992	Genes Chromosomes & Cancer	exclude	not clinically relevant	5		4	404-406
		Iga Deficiency	P. V. Pierre, J. P.	1992	Annales De Medecine Interne	exclude	not clinically relevant	143		8	527-532
		Immunoglobulin Vh-T Cell-Receptor C-Alpha Fusion Messenger-Rna Resulting from Chromosome Inversion Include the T-Cell-Associated 5' Exon Et	P. F. Fisch, L.//Forster, A.//Lavenir, I.//Menglegaw, L.//Rabbitts, T. H.	1992	European Journal of Immunology	exclude	not clinically relevant	22		10	2745-2748
		Increased incidence of cancer in a small subset of the population: a new obstacle to screening mammography?	J. E. Gray	1992	Radiology	exclude	not clinically relevant	185		1	285
		Induction of a BrdU-enhanceable fragile site-like lesion and sister chromatid exchanges at 11q23.1 in EBV-transformed lymphoblastoid cell lines	N. T. Seki, H.//Takahashi, E.//Yamauchi, M.//Saito, T.//Hashimoto, T.//Yamamoto, K.//Hori, T.	1992	Cytogenetics & Cell Genetics	exclude	not clinically relevant	61		2	95-8
		Inherited defects in DNA repair and susceptibility to DNA-damaging agents	J. Hansson	1992	Toxicology Letters	exclude	not clinically relevant	64-65 Spec No			141-8
		Initial chromosome damage but not DNA damage is greater in ataxia telangiectasia cells	T. K. H. Pandita, W. N.	1992	Radiation Research	exclude	not clinically relevant	130		1	94-103
		Interindividual Variation for Protection against Oxidative Stress Including Uva Radiation in Normal and Ataxia-Telangiectasia Skin Cells	L. A. L. Applegate, P.//Frenk, E.//Tyrrell, R.	1992	Journal of Investigative Dermatology	exclude	not clinically relevant	98		4	543-543
		Interlocus V-J recombination measures genomic instability in agriculture workers at risk for lymphoid malignancies	S. G. Lipkowitz, V. F.//Kirsch, I. R.	1992	Proceedings of the National Academy of Sciences of the United States of America	exclude	not clinically relevant	89		12	5301-5
		Intrinsic Radiosensitivity of Human-Cells	E. P. D. Malaise, P. J.//Fertil, B.	1992	Advances in Radiation Biology	exclude	Not clinically relevant	15			37-70
		Intrinsic Radiosensitivity of Normal Human Fibroblasts and Lymphocytes after High-Dose-Rate and Low-Dose-Rate Irradiation	F. B. P. Geara, L. J.//Ang, K. K.//Wike, J. L.//Sivon, S. S.//Guttenberger, R.//Callender, D. L.//Malaise, E. P.//Brock, W. A.	1992	Cancer Research	exclude	Not clinically relevant	52		22	6348-6352
		Lack of Differential G2-Chromosomal Radiosensitivity between Nontumorigenic and Tumorigenic Human Hybrid-Cells (Hela X Skin Fibroblasts)	J. L. S. Redpath, C.//Colman, M.//Loucas, B.//Muhllmandiaz, M.//Bedford, J. S.	1992	International Journal of Radiation Biology	exclude	not clinically relevant	62		6	679-685
		Leukemia: Stem cells, preleukemia and cure	R. P. B. Gale, A.	1992	Leukemia	exclude	not clinically relevant	6		SUPPL. 1	80-85
		Molecular analysis of an ataxia telangiectasia T-cell clone with a chromosomal translocation t(14;18)--evidence for a breakpoint in the T-cell receptor delta-chain gene	M. D. Uppenkamp, I. G.//Becher, R.//Raffeld, M.//Meusers, P.	1992	Leukemia Research	exclude	not clinically relevant	16		2019-07-06	681-91
		Mutagenesis by apurinic sites in normal and ataxia telangiectasia human lymphoblastoid cells	D. K. D. Klinedinst, N. R.	1992	Molecular Carcinogenesis	exclude	not clinically relevant	6		1	32-42
		Mutation spectrum in gamma-irradiated shuttle vector replicated in ataxia-telangiectasia lymphoblasts	M. O. F. Sikpi, M. L.//Dry, S. M.//Lurie, A. G.	1992	Radiation Research	exclude	not clinically relevant	130		3	331-9
		Prevalence of hereditary ataxias and spastic paraplegias in Molise, a region of Italy	A. D. M. Filla, G.//Marconi, R.//Bucci, L.//Carillo, C.//Castellano, A. E.//Iorio, L.//Kniahynicki, C.//Rossi, F.//Campanella, G.	1992	Journal of Neurology	exclude	not clinically relevant	239		6	351-3
		Primary immunodeficiencies: genetic risk factors for lymphoma	A. H. Filipovich, Mathur, A.,Kamat, D.,Shapiro, R. S.	1992	Cancer Research	exclude	Not clinically relevant	52		19 Suppl	5465s-5467s
		Primary immunodeficiency diseases and Epstein-Barr virus-induced lymphoproliferative disorders	M. N. Okano, M.//Taguchi, Y.//Sakiyama, Y.//Matsumoto, S.	1992	Acta Paediatrica Japonica	exclude	Not clinically relevant	34		4	385-392
		Prolonged Inhibition by X-Rays of DNA-Synthesis in Cells Obtained by Transformation of Primary Rat Embryo Fibroblasts with Oncogenes H-Ras and V-Myc	Y. I. Wang, G.	1992	Cancer Research	exclude	Not clinically relevant	52		3	508-514
		Radiation-Sensitive Irs Mutants Rejoin DNA Double-Strand Breaks with Efficiency Similar to That of Parental V79 Cells but Show Altered Response to Radiation-Induced G2 Delay	N. W. Cheong, Y.//Jackson, M.//Iliakis, G.	1992	Mutation Research	exclude	not clinically relevant	274		2	111-122
		Radiosensitivity Measurement of Keratinocytes and Fibroblasts from Radiotherapy Patients	F. B. P. Geara, L. J.//Ang, K. K.//Wike, J. L.//Brock, W. A.	1992	International Journal of Radiation Oncology Biology Physics	exclude	not clinically relevant	24		2	287-293
		Screening for cancer genes	F. H. Hecht, B. K.	1992	Cancer Genetics & Cytogenetics	exclude	not clinically relevant	60		2	188-9
		Selective deficiency of CD4+/CD45RA+ lymphocytes in patients with ataxia-telangiectasia	R. S. Paganelli, E.//Scarselli, E.//Ortolani, C.//Cossarizza, A.//Carmini, D.//Aiuti, F.//Fiorilli, M.	1992	Journal of Clinical Immunology	exclude	not clinically relevant	12		2	84-91
		Sequence and Chromosome Assignment to 11p13-P12 of Human Rag Genes	Y. H. Ichihara, M.//Kurosawa, Y.	1992	Immunology Letters	exclude	not clinically relevant	33		3	277-284
		Simultaneous measurement, using flow cytometry, of radiosensitivity and defective mitogen response in ataxia telangiectasia and related syndromes	H. Seyschab, Schindler, D.,Friedl, R.,Barbi, G.,Boltshauser, E.,Fryns, J. P.,Hanefeld, F.,Korinthenberg, R.,Krageloh-Mann, I.,Scheres, J. M.,et al.,	1992	European Journal of Pediatrics	exclude	not clinically relevant	151		10	756-60
		Structure and Linkage of the D2 Dopamine Receptor and Neural Cell-Adhesion Molecule Genes on Human Chromosome-11q23	J. H. D. Eubanks, M.//Selleri, L.//Grandy, D. K.//Civelli, O.//McElligott, D. L.//Evans, G. A.	1992	Genomics	exclude	not clinically relevant	14		4	1010-1018
		Suppression of X-ray-induced chromosome aberrations in ataxia telangiectasia cells by introduction of a normal human chromosome 11	S. K. Kodama, K.//Okumura, Y.//Oshimura, M.	1992	Mutation Research	exclude	not clinically relevant	293		1	43677
		T(2-14)(P13-Q32) - a Recurring Abnormality in Lymphocytic-Leukemia - a Pediatric-Oncology-Group Study	M. S. L. Watson, V. J.//Carroll, A. J.//Pullen, J.//Borowitz, M. J.//Link, M. P.//Amylon, M.//Behm, F. G.	1992	Cancer Genetics and Cytogenetics	exclude	not clinically relevant	58		2	121-124
		Telomeric Association of Chromosomes in Human Meningiomas	A. M. G. Vagnercapodano, F.//Gambarelli, D.//Figarella, D.//Pellissier, J. F.	1992	Annales De Genetique	exclude	not clinically relevant	35		2	69-74
		The contribution of DNA and chromosome repair deficiencies to the radiosensitivity of ataxia-telangiectasia	T. K. H. Pandita, W. N.	1992	Radiation Research	exclude	not clinically relevant	131		2	214-23
		The Role of DNA-Repair Processes in Determining Response to Cancer-Therapy	G. B. Ross, R.	1992	European Journal of Cancer	exclude	not clinically relevant	28A		1	281-285
		Tumors Arising in Scid Mice Share Enhanced Radiation Sensitivity of Scid Normal-Tissues	W. H. Budach, A.//Gioioso, D.//Freeman, J.//Taghian, A.//Suit, H. D.	1992	Cancer Research	exclude	Not clinically relevant	52		22	6292-6296
		UCLA team narrows location of gene for ataxia telangiectasia	Anonymous	1992	Oncology (Williston Park)	exclude	not clinically relevant	6		3	107
		Xeroderma pigmentosum, ataxia telangiectasia, Fanconi's anemia, Bloom's syndrome: DNA repair and proneness to cancer	P. Slijepcevic	1992	Periodicum Biologorum	exclude	not clinically relevant	94		2	83-94
		[Ataxia telangiectasia]	H. Avet-Loiseau, Mechinaud-Lacroix, F.,Harousseau, J. L.	1992	Archives Francaises de Pediatrie	exclude	Not original/review	49		3	205-10
		2nd Gray,L.H. Workshop, Hamilton Hall, University-of-St-Andrews, Scotland, 9-12 September 1991	D. B. Scott, P. E.	1992	International Journal of Radiation Biology	exclude	Not original/review	61		3	293-297
		Ataxia Telangiectasia - What Impact on Clinical Oncology	D. A. Stoppalyonnet, A.	1992	Bulletin Du Cancer	exclude	Not original/review	79		7	645-650
		Ataxia-Telangiectasia - Linkage Evidence for Genetic-Heterogeneity	E. L. Sobel, E.//Jaspers, N. G. J.//Chessa, L.//Sanal, O.//Shiloh, Y.//Malcolm, A.//Taylor, R.//Weemaes, C. M. A.//Lange, K.//Gatti, R. A.	1992	American Journal of Human Genetics	exclude	Not original/review	50		6	1343-1348
		Cancer susceptibility in ataxia-telangiectasia	R. D. F. Peterson, J. D.//Tuck-Muller, C. M.//Gatti, R. A.	1992	Leukemia	exclude	Not original/review	6 Suppl 1			41487
		Diabetes secondary to genetic disorders	S. K. Robinson, A.	1992	Baillieres Clinical Endocrinology & Metabolism	exclude	Not original/review	6		4	867-98
		Immunodeficiency diseases	R. H. Buckley	1992	JAMA	exclude	Not original/review	268		20	2797-806
		Primary Telangiectasia of Childhood	L. M. R. Abrahamian, M. J.//Grantkels, J. M.	1992	International Journal of Dermatology	exclude	Not original/review	31		5	307-313
		A Comparative-Study of the Potentiating Effect of Caffeine and Poly-D-Lysine on Chromosome-Damage Induced by X-Rays in Plant-Cells	S. P. Mateos, N.//Mateos, J. C.//Cortes, F.	1992	Mutation Research	exclude	plant study	266		2	215-219
		Cell Killing and DNA Damage by Etoposide in Chinese-Hamster V79 Monolayers and Spheroids - Influence of Growth-Kinetics, Growth Environment and DNA Packaging	P. L. B. Olive, J. P.//Evans, H. H.	1993	British Journal of Cancer	exclude	Animal study	67		3	522-530
		Cellular and Chromosomal Hypersensitivity to DNA Cross-Linking Agents and Topoisomerase Inhibitors in the Radiosensitive Chinese-Hamster Irs Mutants - Phenotypic Similarities to Ataxia-Telangiectasia and Fanconis Anemia Cells	N. J. E. Jones, S.//Waters, R.//Parry, E. M.	1993	Carcinogenesis	exclude	Animal study	14		12	2487-2494
		Cellular characteristics of Chinese hamster cell mutants resembling ataxia telangiectasia cells	W. V. Jongmans, G. W.//Sankaranarayanan, K.//Lohman, P. H.//Zdzienicka, M. Z.	1993	Mutation Research	exclude	Animal study	294		3	207-14
		Characterization of the DNA Double Strand Break Repair Defect in scid Mice	C. B. Chang, K. A.//Mezzina, M.//Brown, J. M.	1993	Cancer Research	exclude	Animal study	53		6	1244-1248
		Co-Dominance of Radioresistant DNA-Synthesis in a Group of at-Like Chinese-Hamster Cell Mutants	G. J. Verhaegh, N. G. J.//Lohman, P. H. M.//Zdzienicka, M. Z.	1993	Cytogenetics and Cell Genetics	exclude	Animal study	63		3	176-180
		Feedback Controls and G2 Checkpoints - Fission Yeast as a Model System	K. S. C. Sheldrick, A. M.	1993	Bioessays	exclude	Animal study	15		12	775-782
		Genetic Background Alters the Spectrum of Tumors That Develop in P53-Deficient Mice	M. M. Harvey, M. J.//Montgomery, C. A.//Bradley, A.//Donehower, L. A.	1993	Faseb Journal	exclude	Animal study	7		10	938-943
		Human chromosome 11 complements ataxia-telangiectasia cells but does not complement the defect in AT-like Chinese hamster cell mutants	W. W. Jongmans, J.//Oshimura, M.//James, M. R.//Lohman, P. H.//Zdzienicka, M. Z.	1993	Human Genetics	exclude	Animal study	92		3	259-64
		Ionizing-Radiation Induces 2 Forms of Interphase Chromosome Breaks in Chinese-Hamster Ovary Cells That Rejoin with Different Kinetics and Show Different Sensitivity to Treatment in Hypertonic Medium or Beta-Araa	R. I. Okayasu, G.	1993	Radiation Research	exclude	Animal study	136		2	262-270
		Radiosensitive Chinese-Hamster Irs2 Cells Show Enhanced Chromosomal Sensitivity to Ionizing-Radiation and Restriction Endonuclease Induced Blunt-Ended Double-Strand Breaks	P. E. J. Bryant, N. J.//Liu, N.	1993	Mutagenesis	exclude	Animal study	8		2	141-147
		Relative Contributions of Levels of Initial DNA-Damage and Repair of Double-Strand Breaks to the Ionizing Radiation-Sensitive Phenotype of the Chinese-Hamster Cell Mutant, Xr-V15b .1. X-Rays	B. P. M. Kysela, B. D.//Arrand, J. E.	1993	International Journal of Radiation Biology	exclude	Animal study	63		5	609-616
		X-Ray-Induced DNA Double-Strand Breaks as Lethal Lesions in Diploid Human Fibroblasts Compared to Chinese-Hamster Ovary Cells	C. Baumstarkkhan	1993	International Journal of Radiation Biology	exclude	Animal study	63		3	305-311
		Absence of linkage to the ataxia telangiectasia locus in familial breast cancer	R. F. Wooster, D.//Mangion, J.//Ponder, B. A.//Peto, J.//Easton, D. F.//Stratton, M. R.	1993	Human Genetics	exclude	no A-T	92		1	91-4
		Ataxia without telangiectasia	J. H. W. Friedman, A.	1993	Movement Disorders	exclude	no A-T	8		2	223-6
		Epstein-Barr Virus-Related Lymphomagenesis in a Child with Wiskott-Aldrich Syndrome	M. L. C. Gulley, C. L.//Raabtraub, N.	1993	Hematological Oncology	exclude	no A-T	11		3	139-145
		Genetic-Linkage Analysis Applied to Unaffected Women from Families with Breast-Cancer Can Discriminate High-Risk from Low-Risk Individuals	D. E. S. Porter, C. M.//Cohen, B. B.//Wallace, M. R.//Carothers, A.//Chetty, U.//Carter, D. C.	1993	British Journal of Surgery	exclude	No A-T	80		11	1381-1385
		Immunoglobulin light chain ratios in ataxia telangiectasia and in Nijmegen breakage syndrome	A. W. Haraldsson, C. M. R.//Bakkeren, J. A. J. M.//Stoelinga, G. B. A.	1993	Immunologia Clinica	exclude	No A-T	12		3	147-152
		Inherited susceptibility to breast cancer	D. F. Easton, D.//Peto, J.	1993	Cancer Surveys	exclude	No A-T	18			95-113
		Lack of detectable radiation hypersensitivity in lymphoblastoid cells from multiple pedigrees of familial Alzheimer disease	E. M. B. Bryant, T. D.//Ogburn, C. E.//Traylor, G. H.//Lampe, T. H.//Martin, G. M.	1993	Alzheimer Disease & Associated Disorders	exclude	No A-T	7		2	88-97
		Linkage analysis of DRD2, a marker linked to the ataxia-telangiectasia gene, in 64 families with premenopausal bilateral breast cancer	V. I. Cortessis, S.//Millikan, R.//Diep, A.//Gatti, R. A.//Richardson, L.//Thompson, W. D.//Paganini-Hill, A.//Sparkes, R. S.//Haile, R. W.	1993	Cancer Research	exclude	No A-T	53		21	5083-6
		Low-Level of Mosaicism for a Balanced Translocation as a Case of Unbalanced Offspring	D. Smeets	1993	American Journal of Medical Genetics	exclude	no A-T	45		1	114-114
		Predisposing genes in breast and ovarian cancer: an overview	S. A. P. Smith, B. A.	1993	Tumori	exclude	No A-T	79		5	291-6
		Variants of Nijmegen breakage syndrome and ataxia telangiectasia	C. M. S. Weemaes, D. F.//Horstink, M.//Haraldsson, A.//Bakkeren, J. A.	1993	Immunodeficiency	exclude	No A-T	4		2019-04-01	109-11
		A Correlation between DNA-Nuclear Matrix Binding and Relative Radiosensitivity in 2 Human Squamous-Cell Carcinoma Cell-Lines	A. E. G. Milner, D. J.//Turner, B. M.//Vaughan, A. T. M.	1993	International Journal of Radiation Biology	exclude	not clinically relevant	63		1	13-20
		A critical look at the association of human genetic syndromes with sensitivity to ionizing radiation	J. P. K. Murnane, L. N.	1993	Seminars in Cancer Biology	exclude	not clinically relevant	4		2	93-104
		A Pfge Map of the Ataxia-Telangiectasia Region at 11q22.3	N. C. Uhrhammer, P.//Huo, Y.//Nakamura, Y.//Gatti, R. A.	1993	American Journal of Human Genetics	exclude	not clinically relevant	53		3	1364-1364
		A Positive Correlation between the Precursor Frequency of Cytotoxic Lymphocytes to Autologous Epstein-Barr Virus-Transformed B-Cells and Antibody Titer Level against Epstein-Barr Virus-Associated Nuclear Antigen in Healthy Seropositive Individuals	Y. H. Kusunoki, H.//Fukuda, Y.//Ozaki, K.//Saito, M.//Hirai, Y.//Akiyama, M.	1993	Microbiology and Immunology	exclude	not clinically relevant	37		6	461-469
		A radiation hybrid map of human chromosome 11q22-q23 containing the ataxia-telangiectasia disease locus	C. W. Richard, 3rd//Cox, D. R.//Kapp, L.//Murnane, J.//Cornelis, F.//Julier, C.//Lathrop, G. M.//James, M. R.	1993	Genomics	exclude	not clinically relevant	17		1	43586
		A Sensitivity to Oxidative Stress Is Linked to Chromosome-11 but Is Not Due to a Difference in Single-Strand DNA Breakage or Repair	A. J. O. Ward, P. L.//Burr, A. H.//Rosin, M. P.	1993	Mutation Research	exclude	not clinically relevant	294		3	299-308
		Analysis of mutations caused by DNA double-strand breaks produced by a restriction enzyme in shuttle vector plasmids propagated in ataxia telangiectasia cells	J. Y. Tatsumi-Miyajima, T.//Takebe, H.	1993	Mutation Research	exclude	not clinically relevant	294		3	317-23
		Ataxia telangiectasia: a model for T-cell leukemogenesis	M. H. Stern	1993	Nouvelle Revue Francaise d Hematologie	exclude	not clinically relevant	35		1	29-31
		Ataxia telangiectasia: an investigation of the repair defect in the cell line AT5BIVA by plasmid reconstitution	S. W. Powell, S.//Peacock, J.//McMillan, T.	1993	Mutation Research	exclude	not clinically relevant	294		1	44075
		Ataxia-Telangiectasia Fibroblasts Die from Apoptosis Following X-Irradiation	C. M. Allen, M. S.	1993	American Journal of Human Genetics	exclude	not clinically relevant	53		3	268-268
		Ataxia-Telangiectasia, Apoptosis and Cellular-Responses to DNA-Damage - a Model	M. S. Meyn	1993	American Journal of Human Genetics	exclude	not clinically relevant	53		3	1529-1529
		Cancer Research Campaign review of radiobiology research	A. Horwich	1993	British Journal of Cancer	exclude	not clinically relevant	67		1	198-201
		Candidates for the molecular defect in ataxia telangiectasia	R. A. Gatti	1993	Advances in Neurology	exclude	Not clinically relevant	61			127-32
		Cell checkpoint and radiosensitivity	J. P. S. Murnane, J. L.	1993	Nature	exclude	not clinically relevant	365		6441	22
		Cell-Cycle - Dams and Sluices	K. H. Nasmyth, T.	1993	Nature	exclude	not clinically relevant	366		6456	634-635
		Cell-Cycle Checkpoints, Genetic Instability and Cancer	T. L. Weinert, D.	1993	Seminars in Cancer Biology	exclude	not clinically relevant	4		2	129-140
		Cell-Cycle Control, DNA-Repair and Initiation of Carcinogenesis	W. K. K. Kaufmann, D. G.	1993	Faseb Journal	exclude	not clinically relevant	7		12	1188-1191
		Chromosomal Approaches to Hematopoietic Oncogenesis	P. C. Nowell	1993	Stem Cells	exclude	not clinically relevant	11		1	43709
		Chromosomal Breakage, Endomitosis, Endoreduplication, and Hypersensitivity toward Radiomimetric and Alkylating-Agents - a Possible New Autosomal Recessive Mutation in a Girl with Craniosynostosis and Microcephaly	N. M. Tommerup, E.//Nielsen, M. H.//Wegner, R. D.//Schindler, D.//Mikkelsen, M.	1993	Human Genetics	exclude	not clinically relevant	92		4	339-346
		Chromosomal radiosensitivity in common variable immune deficiency	I. S. Vorechovsky, D.//Haeney, M. R.//Webster, D. A.	1993	Mutation Research	exclude	not clinically relevant	290		2	255-64
		Chromosome walking on the TCL1 locus involved in T-cell neoplasia	L. I. Virgilio, M.//Narducci, M. G.//Carotenuto, P.//Camerini, B.//Kurosawa, N.//Abbas ar, Rushdi//Croce, C. M.//Russo, G.	1993	Proceedings of the National Academy of Sciences of the United States of America	exclude	not clinically relevant	90		20	9275-9
		Clinical Correlations between Late Normal Tissue End-Points after Radiotherapy - Implications for Predictive Assays of Radiosensitivity	S. M. O. Bentzen, M.//Overgaard, J.	1993	European Journal of Cancer	exclude	not clinically relevant	29A		10	1373-1376
		Cloning and Characterization of Chromosomal Copy of the Gene Encoding Murine Homolog of Human Gadd45, a Protein-Induced by DNA-Damage	M. B. K. Alimzhanov, D. V.//Turetskaya, R. L.//Osipovich, O. A.//Borodulina, O. R.//Osovskaya, V. S.//Chumakov, P. M.//Nedospasov, S. A.	1993	Doklady Akademii Nauk	exclude	not clinically relevant	333		6	788-791
		Comparison of Yields and Repair Kinetics of Interphase Chromosome Breaks Visualized by Sendai-Virus or Peg-Mediated Cell-Fusion in Irradiated Cho Cells	R. C. Okayasu, N.//Iliakis, G.	1993	International Journal of Radiation Biology	exclude	not clinically relevant	64		6	689-694
		Complementation analysis in ataxia telangiectasia: fibroblast-lymphoblastoid cell heterokaryon assay by radiation-induced chromosome aberrations	P. K. Chen, C.	1993	Cytogenetics & Cell Genetics	exclude	not clinically relevant	64		1	43778
		Conditional regression analysis of the exposure-disease odds ratio using known probability-of-exposure values	G. A. K. Satten, L. L.	1993	Biometrics	exclude	not clinically relevant	49		2	429-440
		Defective calcium-dependent signal transduction in T lymphocytes of ataxia-telangiectasia	N. I. Kondo, R.//Nishimura, S.//Kasahara, K.//Kameyama, T.//Miwa, Y.//Lorenzo, P. R.//Orii, T.	1993	Scandinavian Journal of Immunology	exclude	not clinically relevant	38		1	45-8
		Different Cytotoxic and Mutagenic Responses Induced by X-Rays in 2 Human Lymphoblastoid Cell-Lines Derived from a Single Donor	S. A. X. Amundson, F.//Wolfson, K.//Liber, H. L.	1993	Mutation Research	exclude	not clinically relevant	286		2	233-241
		Differential induction of transcriptionally active p53 following UV or ionizing radiation: defects in chromosome instability syndromes?	X. L. Lu, D. P.	1993	Cell	exclude	Not clinically relevant	75		4	765-78
		Differential Postirradiation Caffeine Response in Normal Diploid Versus Sv40-Transformed Human Fibroblasts - Potential Role of Nuclear-Organization and Protein-Composition	Y. C. P. Taylor, A. J.//Duncan, P. G.	1993	International Journal of Radiation Biology	exclude	not clinically relevant	64		1	57-70
		Direct interception of mutagens and carcinogens by biomolecules	P. E. H. Hartman, Z.	1993	Basic Life Sciences	exclude	not clinically relevant	61			351-66
		DNA Double-Strand Break Rejoining Deficiency in Tk6 and Other Human B-Lymphoblast Cell-Lines	H. H. R. Evans, M.//Horng, M. F.//Jiang, Q. Y.//Mencl, J.//Olive, P.	1993	Radiation Research	exclude	not clinically relevant	134		3	307-315
		DNA Strand Break Induction and Rejoining and Cellular-Recovery in Mammalian-Cells after Heavy-Ion Irradiation	J. R. Heilmann, H.//Taucherscholz, G.//Kraft, G.	1993	Radiation Research	exclude	not clinically relevant	135		1	46-55
		DNA-Repair and Repair Fidelity in Metastatic Variants of the B16 Murine Melanoma	B. A. L. Usmani, J.//Sherbet, G. V.	1993	Journal of Cellular Biochemistry	exclude	not clinically relevant	51		3	336-344
		Dose Survival of G(0) Lymphocytes Irradiated in-Vitro - a Test for a Possible Population Bias in the Cohort of Atomic-Bomb Survivors Exposed to High-Doses	N. S. Nakamura, R.//Akiyama, M.	1993	Radiation Research	exclude	not clinically relevant	134		3	316-322
		Double-Strand Signal Sequence Breaks in V(D)J Recombination Are Blunt, 5'-Phosphorylated, Rag-Dependent, and Cell-Cycle-Regulated	M. C. Schlissel, A.//Morrow, T.//Baxter, M.//Peng, A.	1993	Genes & Development	exclude	not clinically relevant	7		12B	2520-2532
		Effects of radiations of different qualities on cells: Molecular mechanisms of damage and repair	D. T. T. Goodhead, J.//Cox, R.	1993	International Journal of Radiation Biology	exclude	not clinically relevant	63		5	543-556
		Elevation of Sister Chromatid Exchange Frequency in Transformed Human Fibroblasts Following Exposure to Widely Used Aminoglycosides	L. D. S. McDaniel, R. A.	1993	Environmental and Molecular Mutagenesis	exclude	not clinically relevant	21		1	67-72
		Epstein-Barr-Virus Hypersensitivity of Lymphocytes from Patients with Ataxia-Telangiectasia	M. Okano, Mizuno, F.,Aya, T.,Osato, T.,Sakiyama, Y.,Matsumoto, S.	1993	International Journal of Oncology	exclude	not clinically relevant	2		6	1027-1031
		Evidence of different complementation groups amongst human genetic disorders characterized by radiosensitivity	P. K. Chen, C.//Lavin, M.	1993	Mutation Research	exclude	not clinically relevant	285		1	69-77
		Expression Cloning of Multiple Human Cdnas That Complement the Phenotypic Defects of Ataxia-Telangiectasia Group-D Fibroblasts	M. S. L. Meyn, J. M.//Herzing, L. B. K.	1993	American Journal of Human Genetics	exclude	not clinically relevant	53		6	1206-1216
		Frequencies of Hprt- Lymphocytes and Glycophorin-a Variants Erythrocytes in Fanconi-Anemia Patients, Their Parents and Control Donors	M. B. Salatrepat, J.//Richard, P.//Papadopoulo, D.//Moustacchi, E.	1993	Mutation Research	exclude	not clinically relevant	289		1	115-126
		G2 chromatid aberrations: Kinetics and possible mechanisms	P. E. S. Bryant, P.	1993	Environmental and Molecular Mutagenesis	exclude	not clinically relevant	22		4	250-256
		Genetic aspects of ataxia telangiectasia	M. H. Swift, R. A.//Lench, N. J.	1993	Advances in Neurology	exclude	Not clinically relevant	61			115-25
		Genetic Susceptibility to Cancer	M. R. B. Spitz, M. L.	1993	Cancer	exclude	not clinically relevant	72		3	991-995
		Genomic Instability and Metastatic Progression	B. A. Usmani	1993	Pathobiology	exclude	not clinically relevant	61		2	109-116
		High spontaneous intrachromosomal recombination rates in ataxia-telangiectasia	M. S. Meyn	1993	Science	exclude	not clinically relevant	260		5112	1327-30
		Human genetic instability syndromes: single gene defects with increased risk of cancer	M. Digweed	1993	Toxicology Letters	exclude	not clinically relevant	67		2019-03-01	259-81
		Human Melanoma Cells: Relationship Between Their Radiosensitivity and the Repair of Potentially Lethal Damage	H. E. Utsumi, M. M.	1993	Radiation Oncology Investigations	exclude	not clinically relevant	1		1	29-33
		Hyperresistance to 4-Nitroquinoline 1-Oxide Cytotoxicity and Reduced DNA-Damage Formation in Dermal Fibroblast Strains Derived from 5 Members of a Cancer-Prone Family	R. S. Mirzayans, M.//Rauth, A. M.//Paterson, M. C.	1993	British Journal of Cancer	exclude	not clinically relevant	68		5	838-844
		Hypersensitivity of Lymphoblastoid Lines Derived from Ataxia-Telangiectasia Patients to the Induction of Chromosomal-Aberrations by Etoposide (Vp-16)	D. P. Caporossi, B.//Nicoletti, B.//Palitti, F.//Degrassi, F.//Desalvia, R.//Tanzarella, C.	1993	Mutation Research	exclude	not clinically relevant	290		2	265-272
		Hypertonic Treatment Does Not Affect the Radiation Yield of Interphase Chromosome Breaks in DNA Double-Strand Break Repair-Deficient Xrs-5 Cells	R. V. Okayasu, J.//Iliakis, G.	1993	Radiation Research	exclude	not clinically relevant	135		2	171-177
		Hypertonic Treatment during Premature Chromosome Condensation Allows Visualization of Interphase Chromosome Breaks Repaired with Fast Kinetics in Irradiated Cho Cells	G. O. Iliakis, R.//Varlotto, J.//Shernoff, C.//Wang, Y.	1993	Radiation Research	exclude	not clinically relevant	135		2	160-170
		Hypomethylation of classical satellite DNA and chromosome instability in lymphoblastoid cell lines	A. K.-V. Almeida, N.//Lefrancois, D.//Viegas-Pequignot, E.//Jeanpierre, M.//Dutrillaux, B.//Malfoy, B.	1993	Human Genetics	exclude	not clinically relevant	91		6	538-46
		Identification of the Chromosome-14 Origin of a C-Negative Marker Associated with a 14q32 Deletion by Chromosome Painting	I. S. Magnani, N.//Darfler, M.//Nisson, P. E.//Tornaghi, R.//Fuhrmanconti, A. M.	1993	Clinical Genetics	exclude	not clinically relevant	43		4	180-185
		Increased Frequency of Formation of Interphase Ring-Chromosomes in Radiosensitive Irs-1 Cells Exposed to X-Rays	R. P. Okayasu, G. E.//Iliakis, G.	1993	Mutation Research	exclude	not clinically relevant	294		3	199-206
		In-vivo assessment of DNA ligation efficiency and fidelity in cells from patients with Fanconi's anemia and other cancer-prone hereditary disorders	T. M. S. Runger, P.//Dekant, B.//Moller, K.//Bauer, C.//Kraemer, K. H.	1993	Toxicology Letters	exclude	not clinically relevant	67		2019-03-01	309-24
		Ionizing radiation and UV induction of p53 protein by different pathways in ataxia-telangiectasia cells	K. K. L. Khanna, M. F.	1993	Oncogene	exclude	not clinically relevant	8		12	3307-12
		Isolation of 2 Cell-Lines from a Human-Malignant Glioma Specimen Differing in Sensitivity to Radiation and Chemotherapeutic Drugs	M. J. B. Allalunisturner, G. M.//Day, R. S.//Dobler, K. D.//Mirzayans, R.	1993	Radiation Research	exclude	not clinically relevant	134		3	349-354
		Lack of Correlation of Human Fibroblast Radiosensitivity in-Vitro with Early Skin Reactions in Patients Undergoing Radiotherapy	A. C. R. Begg, N. S.//Knaken, H.//Lebesque, J. V.	1993	International Journal of Radiation Biology	exclude	not clinically relevant	64		4	393-405
		Lack of mutations in the P53 gene exons 5 to 8 in ataxia-telangiectasia	P. B. Jonveaux, R.	1993	Cancer Genetics & Cytogenetics	exclude	not clinically relevant	66		2	128-9
		Local-Control of T2/3 Transitional Cell-Carcinoma of Bladder Is Correlated to Differences in DNA Supercoiling - Evidence for 2 Discrete Tumor Populations	A. T. M. A. Vaughan, P.//Wallace, D. M. A.//Beaney, R. P.//Lynch, T. H.	1993	Cancer Research	exclude	Not clinically relevant	53		10	2300-2303
		Long-Range Cloning of the Ataxia-Telangiectasia Locus on Chromosome-11q22-23	G. C. Rotman, C. G.//Dunham, I.//Savitsky, K.//Baram, I.//Ziv, Y.//Barshira, A.//Avivi, L.//Nowak, N.//Shows, T. B.//Chandrasekharappa, S. C.//Boal, J.//Collins, F. S.//Lehrach, H.//Bentley, D. R.//Shiloh, Y.	1993	American Journal of Human Genetics	exclude	not clinically relevant	53		3	1352-1352
		Loss of a P53-Associated G1 Checkpoint Does Not Decrease Cell-Survival Following DNA-Damage	W. J. N. Slichenmyer, W. G.//Slebos, R. J.//Kastan, M. B.	1993	Cancer Research	exclude	Not clinically relevant	53		18	4164-4168
		Low segregation ratios in autosomal recessive disorders	S. Y. Bundey, I. D.	1993	Journal of Medical Genetics	exclude	not clinically relevant	30		6	449-451
		Mapping of Newly Identified Polymorphic Loci Together with Genes for Mitochondrial Acetoacetyl-Coenzyme-a Thiolase (Acat), Glutamate Receptor-4 (Glur4), and Interleukin-1-Beta Converting-Enzyme (Il1-Beta-Ce) Close to the Locus for Ataxia-Telangiectasia on Chromosome-11q22-23	C. M. B. McConville, P. J.//Ambrose, H.//Stankovic, T.//Shiloh, Y.//McNamara, J. O.//Kuwahara, T.//Taylor, A. M. R.	1993	American Journal of Human Genetics	exclude	not clinically relevant	53		3	1043-1043
		Molecular analysis of mutations in the hprt gene in circulating lymphocytes from normal and DNA-repair-deficient donors	H. R. Steingrimsdottir, G.//Waugh, A.//Beare, D.//Ceccherini, I.//Cole, J.//Lehmann, A. R.	1993	Mutation Research	exclude	not clinically relevant	294		1	29-41
		Molecular Analysis of T-Cell Receptor Transcripts in a Human T-Cell Leukemia Bearing a T(1 14) and an Inv(7) - Cell-Surface Expression of a Tcr-Beta Chain in the Absence of Alpha-Chain	O. G. Bernard, M.//Mugneret, F.//Berger, R.//Azogui, O.	1993	Leukemia	exclude	not clinically relevant	7		10	1645-1653
		Molecular Characterization of DNA-Binding Protein Abnormally Distributed within the Cells of Patients with Ataxia-Telangiectasia	K. K. F. Khanna, D.//Hong, L.//Lavin, M.	1993	Journal of Cellular Biochemistry	exclude	not clinically relevant				215-215
		Mtcp-1 - a Novel Gene on the Human-Chromosome Xq28 Translocated to the T-Cell Receptor Alpha/Delta Locus in Mature T-Cell Proliferations	M. H. S. Stern, J.//Rosenzwajg, M.//Nakahara, K.//Cankiklain, N.//Aurias, A.//Sigaux, F.//Kirsch, I. R.	1993	Oncogene	exclude	not clinically relevant	8		9	2475-2483
		MTCP-1: a novel gene on the human chromosome Xq28 translocated to the T cell receptor alpha/delta locus in mature T cell proliferations	M. H. S. Stern, J.//Rosenzwajg, M.//Nakahara, K.//Canki-Klain, N.//Aurias, A.//Sigaux, F.//Kirsch, I. R.	1993	Oncogene	exclude	not clinically relevant	8		9	2475-83
		Murine scid cells complement ataxia-telangiectasia cells and show a normal post-irradiation response of DNA synthesis	K. Y. Komatsu, M.//Okumura, Y.	1993	International Journal of Radiation Biology	exclude	not clinically relevant	63		6	725-30
		Mutant Rodent Cell-Lines Sensitive to Ultraviolet-Light, Ionizing-Radiation and Cross-Linking Agents - a Comprehensive Survey of Genetic and Biochemical Characteristics	A. R. Collins	1993	Mutation Research	exclude	not clinically relevant	293		2	99-118
		New and old immunodeficiencies	E. R. Stiehm	1993	Pediatric Research	exclude	not clinically relevant	33		1 Suppl	S2-7; discussion S7-8
		On the question of the cause of the initial slope of survival curves	J. Y. Ostashevsky	1993	Radiation Research	exclude	not clinically relevant	133		2	268-73
		Oncogenic Basis of Radiation-Resistance	U. P. Kasid, K.//Dritschilo, A.//Chang, E.	1993	Advances in Cancer Research, Vol 61	exclude	Not clinically relevant	61			195-233
		Oncology and hematology	B. A. Burtness	1993	JAMA	exclude	not clinically relevant	273		21	1702-1703
		P53 - a Target for New Anticancer Drugs or a Target for Old Drugs	R. Brown	1993	Annals of Oncology	exclude	not clinically relevant	4		8	623-629
		Paired STSs amplified from radiation hybrids, and from associated YACs, identify highly polymorphic loci flanking the ataxia telangiectasia locus on chromosome 11q22-23	C. M. B. McConville, P. J.//Ambrose, H. J.//Stankovic, T.//Ziv, Y.//Bar-Shira, A.//Vanagaite, L.//Rotman, G.//Shiloh, Y.//Gillett, G. T.//et al.,	1993	Human Molecular Genetics	exclude	not clinically relevant	2		7	969-74
		Postirradiation exposure to hypotonic saline shows normal damage processing in radiation-sensitive cell lines	G. P. B. Raaphorst, A.//Thakar, M.//Bichay, T.//Ng, C. E.	1993	International Journal of Radiation Biology	exclude	not clinically relevant	64		5	593-600
		Prenatal-Diagnosis of Ataxia-Telangiectasia by Genotyping	R. A. Gatti, Peterson, K.,Novak, J.,Chen, X.,Yangchen, L.,Liang, T.,Lange, E.,Lange, K.	1993	American Journal of Human Genetics	exclude	not clinically relevant	53		3	1409-1409
		Primary T-cell immunodeficiencies	A. Fischer	1993	Current Opinion in Immunology	exclude	not clinically relevant	5		4	569-578
		Prolonged Cell-Cycle Delay in Radioresistant Human Cell-Lines Transfected with Activated Ras Oncogene and or Simian Virus-40 T-Antigen	L. N. L. Su, J. B.	1993	Radiation Research	exclude	not clinically relevant	133		1	73-79
		Prospective Comparison of in-Vitro Normal-Cell Radiosensitivity and Normal Tissue-Reactions in Radiotherapy Patients	F. B. P. Geara, L. J.//Ang, K. K.//Wike, J. L.//Brock, W. A.	1993	International Journal of Radiation Oncology Biology Physics	exclude	not clinically relevant	27		5	1173-1179
		Quantitative Clinical Radiobiology	S. M. Bentzen	1993	Acta Oncologica	exclude	Not clinically relevant	32		3	259-275
		Rad9-Dependent-G(1) Arrest Defines a 2nd Checkpoint for Damaged DNA in the Cell-Cycle of Saccharomyces-Cerevisiae	W. F. Siede, A. S.//Friedberg, E. C.	1993	Proceedings of the National Academy of Sciences of the United States of America	exclude	not clinically relevant	90		17	7985-7989
		Radiation and Chemotherapy Injury - Pathophysiology, Diagnosis, and Treatment	D. B. Busch	1993	Critical Reviews in Oncology Hematology	exclude	not clinically relevant	15		1	49-89
		Radiation-activated DNA-binding protein constitutively present in ataxia telangiectasia nuclei	B. K. Teale, K. K.//Singh, S. P.//Lavin, M. F.	1993	Journal of Biological Chemistry	exclude	not clinically relevant	268		30	22450-5
		Radiation-Induced DNA-Damage and Repair in Radiosensitive and Radioresistant Human Tumor-Cells Measured by Field-Inversion Gel-Electrophoresis	M. M. Smeets, E. H. M.//Begg, A. C.	1993	International Journal of Radiation Biology	exclude	not clinically relevant	63		6	703-713
		Radioresistance Induced in Rat Embryo Cells by Transfection with the Oncogenes H-Ras Plus V-Myc Is Cell-Cycle Dependent and Maximal during S and G2	N. W. Cheong, Y.//Iliakis, G.	1993	International Journal of Radiation Biology	exclude	not clinically relevant	63		5	623-629
		Radiosensitivity of Atomic-Bomb Survivors as Determined with a Micronucleus Assay	S. C. Ban, J. B.//Fujita, S.//Awa, A. A.	1993	Radiation Research	exclude	not clinically relevant	134		2	170-178
		Regulation and Mechanisms of Mammalian Gene Amplification	G. R. Stark	1993	Advances in Cancer Research, Vol 61	exclude	Not clinically relevant	61			87-113
		Regulation of V(D)J Recombination Activator Protein Rag-2 by Phosphorylation	W. C. D. Lin, S.	1993	Science	exclude	not clinically relevant	260		5110	953-959
		Repair and misrepair of site-specific DNA double-strand breaks by human cell extracts	A. N. Ganesh, P.//Thacker, J.	1993	Mutation Research	exclude	not clinically relevant	299		2019-04-03	251-9
		Response of ataxia telangiectasia cells to restriction endonuclease induced DNA double-strand breaks: I. Cytogenetic characterization	N. B. Liu, P. E.	1993	Mutagenesis	exclude	not clinically relevant	8		6	503-10
		Response of radiation-sensitive human cells to defined DNA breaks	N. D. T. Costa, J.	1993	International Journal of Radiation Biology	exclude	not clinically relevant	64		5	523-9
		Search for the chromosomal location of autosomal dominant cerebellar ataxia from Holguin, Cuba: exclusion from candidate regions on chromosome 4 and 11q	S. N. Gispert, C.//Orozco, G.//Auburger, G.	1993	Human Heredity	exclude	not clinically relevant	43		1	44166
		Strategies for the Application of Biomarkers for Risk Assessment and Efficacy in Breast-Cancer Chemoprevention Trials	K. V. Dhingra, V.//Sneige, N.//Sahin, A.//Aldaz, M.//Hortobagyi, G. N.//Hittelman, W.	1993	Journal of Cellular Biochemistry	exclude	not clinically relevant				37-43
		The chromosomal translocation t(X;14)(q28;q11) in T-cell pro-lymphocytic leukaemia breaks within one gene and activates another	P. F. Fisch, A.//Sherrington, P. D.//Dyer, M. J.//Rabbitts, T. H.	1993	Oncogene	exclude	not clinically relevant	8		12	3271-6
		The Gene as Theme in the Paradigm of Cancer	E. J. Hall	1993	British Journal of Radiology	exclude	not clinically relevant	66		781	43770
		The Genetics of Tobacco-Induced Malignancy	B. J. H. Davidson, T. C.//Schantz, S. P.	1993	Archives of Otolaryngology-Head & Neck Surgery	exclude	not clinically relevant	119		11	1198-1205
		The ionizing radiation-induced replication protein A phosphorylation response differs between ataxia telangiectasia and normal human cells	V. F. W. Liu, D. T.	1993	Molecular & Cellular Biology	exclude	not clinically relevant	13		12	7222-31
		The Order and Orientation of a Cluster of Metalloproteinase Genes, Stromelysin-2, Collagenase, and Stromelysin, Together with D11s385, on Chromosome-11q22-Q23	C. J. B. Formstone, P. J.//Ambrose, H. J.//Riley, J. H.//Hernandez, D.//McConville, C. M.//Taylor, A. M. R.	1993	Genomics	exclude	not clinically relevant	16		1	289-291
		The Role of DNA Repeats and Associated Secondary Structures in Genomic Instability and Neoplasia	S. S. Bouffler, A.//Cox, R.	1993	Bioessays	exclude	not clinically relevant	15		6	409-412
		The Role of Gene-Mutations in the Genesis of Familial Cancers	C. P. Eng, B. A. J.	1993	Faseb Journal	exclude	not clinically relevant	7		10	910-919
		The Use of a Double-Marker Shuttle Vector to Study DNA Double-Strand Break Repair in Wild-Type and Radiation-Sensitive Mutants of the Yeast Saccharomyces-Cerevisiae	B. A. Jha, F.//Eckardtschupp, F.	1993	Current Genetics	exclude	not clinically relevant	23		2019-06-05	402-407
		Use of an Internal Standard in Comparative Measurements of the Intrinsic Radiosensitivities of Human T-Lymphocytes	S. A. G. W. Elyan, C. M. L.//Roberts, S. A.//Hunter, R. D.	1993	International Journal of Radiation Biology	exclude	not clinically relevant	64		4	385-391
		Use of Low-Dose Rate Irradiation to Measure the Intrinsic Radiosensitivity of Human T-Lymphocytes	S. A. G. W. Elyan, C. M. L.//Roberts, S. A.//Hunter, R. D.	1993	International Journal of Radiation Biology	exclude	not clinically relevant	64		4	375-383
		V(D)J recombination in ataxia telangiectasia, Bloom's syndrome, and a DNA ligase I-associated immunodeficiency disorder	C. L. A. Hsieh, C. F.//Lieber, M. R.	1993	Journal of Biological Chemistry	exclude	not clinically relevant	268		27	20105-9
		V(D)J recombination in mammalian cell mutants defective in DNA double-strand break repair	F. Z. Pergola, M. Z.//Lieber, M. R.	1993	Molecular & Cellular Biology	exclude	not clinically relevant	13		6	3464-71
		Weiss Lecture. Effects of radiations of different qualities on cells: molecular mechanisms of damage and repair	D. T. T. Goodhead, J.//Cox, R.	1993	International Journal of Radiation Biology	exclude	not clinically relevant	63		5	543-56
		Wild-Type P53 Functions as a Control Protein in the Differentiation Pathway of the B-Cell Lineage	R. Z. Alonigrinstein, I.//Alboum, I.//Goldfinger, N.//Rotter, V.	1993	Oncogene	exclude	not clinically relevant	8		12	3297-3305
		X-Ray-Induced Chromatid Damage in Relation to DNA-Repair and Cancer Incidence in Family Members	R. D. P. Knight, R.//Price, F. M.//Tarone, R. E.//Sanford, K. K.	1993	International Journal of Cancer	exclude	not clinically relevant	54		4	589-593
		[Dyskinesias as neurologic complications of hematologic disorders]	H. N. Yamada, E.	1993	Nippon Rinsho - Japanese Journal of Clinical Medicine	exclude	not original/review	51		11	2913-8
		Ataxia Telangiectasia genetic and enzymatic aspects	A. Aurias	1993	Radioprotection	exclude	Not original/review	28		1	70-72
		Cutaneous Markers of Internal Malignancy .1. Malignant Involvement of the Skin and the Genodermatoses	S. F. Poole, N. A.	1993	Journal of the American Academy of Dermatology	exclude	Not original/review	28		1	41275
		Fifth International Workshop on Ataxia-Telangiectasia	A. M. J. Taylor, N. G.//Gatti, R. A.	1993	Cancer Research	exclude	Not original/review	53		2	438-41
		A High-Frequency of Induction of Chromosome-Aberrations in the Bone-Marrow Cells of Lec Strain Rats by X-Irradiation	T. H. Okui, M.//Endoh, D.//Sato, F.//Kasai, N.//Watanabe, T.//Namioka, S.	1994	Mutation Research Letters	exclude	Animal study	324		4	165-169
		A Human Gene That Restores the DNA-Repair Defect in Scid Mice Is Located on 8p11.1-]Q11.1	A. N. Kurimasa, Y.//Shimizu, M.//Emi, M.//Nakamura, Y.//Oshimura, M.	1994	Human Genetics	exclude	Animal study	93		1	21-26
		A Novel C-Myc-Activating Reciprocal T(1215) Chromosomal Translocation Juxtaposes S-Alpha to Pvt-1 in a Mouse Plasmacytoma	J. W. Shaughnessy, F.//Huppi, K.//Mushinski, J. F.//Potter, M.	1994	Oncogene	exclude	Animal study	9		1	247-253
		Alpha-Particle-Induced P53 Protein Expression in a Rat Lung Epithelial-Cell Strain	A. W. J. Hickman, R. J.//Lechner, J. F.//Johnson, N. F.	1994	Cancer Research	exclude	Animal study	54		22	5797-5800
		Characterization of a hybrid hamster-human cell line complemented for the ataxia telangiectasia DNA repair defects	H. D. T. Lohrer, U.//Anderson, R. F.//Arrand, J. E.	1994	Pathobiology	exclude	Animal study	62		3	140-8
		Characterization of G(1) Checkpoint Control in the Yeast Saccharomyces-Cerevisiae Following Exposure to DNA-Damaging Agents	W. F. Siede, A. S.//Dianova, I.//Friedberg, E. C.	1994	Genetics	exclude	Animal study	138		2	271-281
		Cloning of Human and Mouse Genes Homologous to Rad52, a Yeast Gene Involved in DNA-Repair and Recombination	D. F. R. B. Muris, O.//Buerstedde, J. M.//Vreeken, K.//Balajee, A. S.//Osgood, C. J.//Troelstra, C.//Hoeijmakers, J. H. J.//Ostermann, K.//Schmidt, H.//Natarajan, A. T.//Eeken, J. C. J.//Lohman, P. H. M.//Pastink, A.	1994	Mutation Research-DNA Repair	exclude	Animal study	315		3	295-305
		Cytokine and T-Cell Subset Abnormalities in Immunodeficient Wasted Mice	C. R. L. Libertin, L.//Padilla, M.//Woloschak, G. E.	1994	Molecular Immunology	exclude	Animal study	31		10	753-759
		Defining the Steps in a Multistep Mouse Model for Mammary Carcinogenesis	H. E. G. Varmus, L. A.//Roy, S.//Taylor, I. C. A.//Yuschenkoff, L.//Shi, Y. P.//Pinkel, D.//Gray, J.//Pyle, R.//Aldaz, C. M.//Bradley, A.//Medina, D.//Donehower, L. A.	1994	Cold Spring Harbor Symposia on Quantitative Biology	exclude	Animal study	59			491-499
		Fludarabine Improves the Therapeutic Ratio of Radiotherapy in Mouse-Tumors after Single-Dose Irradiation	V. H. Gregoire, N.//Brock, W. A.//Milas, L.//Plunkett, W.//Hittelman, W. N.	1994	International Journal of Radiation Oncology Biology Physics	exclude	Animal study	30		2	363-371
		Functional complementation studies with X-ray-sensitive mutants of Chinese hamster cells closely resembling ataxia-telangiectasia cells	M. Z. V. Zdzienicka, G. W.//Jongmans, W.//Morolli, B.//Jaspers, N. G.//Oshimura, M.	1994	International Journal of Radiation Biology	exclude	Animal study	66		6 Suppl	S189-95
		Increased Uv-Induced Sces but Normal Repair of DNA-Damage in P53-Deficient Mouse Cells	K. E. Ishizaki, Y.//Matsunaga, T.//Hara, R.//Sakamoto, A.//Ikenaga, M.//Ikawa, Y.//Aizawa, S.	1994	International Journal of Cancer	exclude	Animal study	58		2	254-257
		Indistinct Cell-Cycle Checkpoint after Uv Damage in H-Ras-Transformed Mouse-Liver Cells Despite Normal P53 Gene-Expression	T. T. Kadohama, K.//Ogawa, K.	1994	Oncogene	exclude	Animal study	9		10	2845-2852
		Infrequent P53 Mutations in 7,12-Dimethylbenz[a]Anthracene Induced Mammary-Tumors in Balb/C and P53 Hemizygotic Mice	D. J. B. Jerry, J. S.//Donehower, L. A.//Paulson, E. J.//Cochran, C.//Wiseman, R. W.//Medina, D.	1994	Molecular Carcinogenesis	exclude	Animal study	9		3	175-183
		Oxidative Mutagens Induce Intrachromosomal Recombination in Yeast	R. J. S. Brennan, B. E. P.//Schiestl, R. H.	1994	Mutation Research	exclude	Animal study	308		2	159-167
		Radiation Hypersensitivity of Lec Strain Rats Controlled by a Single Autosomal Recessive Gene	M. O. Hayashi, T.//Endoh, D.//Sato, F.//Kasai, N.//Namioka, S.	1994	Mutation Research	exclude	Animal study	314		2	135-142
		Subnormal Albumin Gene-Expression Is Associated with Weight-Loss in Immunodeficient DNA-Repair-Impaired Wasted Mice	C. R. W. Libertin, P.//Mobarhan, S.//Woloschak, G. E.	1994	Journal of the American College of Nutrition	exclude	Animal study	13		2	149-153
		The Sad1/Rad53 Protein-Kinase Controls Multiple Checkpoints and DNA Damage-Induced Transcription in Yeast	J. B. Z. Allen, Z.//Siede, W.//Friedberg, E. C.//Elledge, S. J.	1994	Genes & Development	exclude	Animal study	8		20	2401-2415
		[Genetics and cancer of the breast]	H. B. Sobol, Y. J.//Eisinger, F.//Birnbaum, D.//Fervers, B.	1994	Annales de Chirurgie	exclude	no A-T	48		4	303-8
		A Strong Candidate for the Breast and Ovarian-Cancer Susceptibility Gene Brca1	Y. S. Miki, J.//Shattuckeidens, D.//Futreal, P. A.//Harshman, K.//Tavtigian, S.//Liu, Q. Y.//Cochran, C.//Bennett, L. M.//Ding, W.//Bell, R.//Rosenthal, J.//Hussey, C.//Tran, T.//McClure, M.//Frye, C.//Hattier, T.//Phelps, R.//Haugenstrano, A.//Katcher, H.//Yakumo, K.//Gholami, Z.//Shaffer, D.//Stone, S.//Bayer, S.//Wray, C.//Bogden, R.//Dayananth, P.//Ward, J.//Tonin, P.//Narod, S.//Bristow, P. …	1994	Science	exclude	No A-T	266		5182	66-71
		Ataxia-ocular motor apraxia syndrome: an investigation of cellular radiosensitivity of patients and their families	M. A. S. Hannan, D.//Waghray, M.//Gascon, G. G.	1994	Journal of Medical Genetics	exclude	no A-T	31		12	953-6
		Breast-Cancer Incidence, Penetrance and Survival in Probable Carriers of Brca1 Gene Mutation in Families Linked to Brca1 on Chromosome 17q12-21	D. E. C. Porter, B. B.//Wallace, M. R.//Smyth, E.//Chetty, U.//Dixon, J. M.//Steel, C. M.//Carter, D. C.	1994	British Journal of Surgery	exclude	No A-T	81		10	1512-1515
		Characterization of lymphocyte surface markers in the Nijmegen breakage syndrome	J. S. Michalkiewicz, J.//Chrzanowska, K.//Gregorek, H.//Krajewska-Walasek, M.//Madalinski, K.	1994	Polish Journal of Immunology	exclude	No A-T	19		3	213-219
		Congenital ocular motor apraxia. Verbal dipraxia and cerebellar vermis hypoplasia	J. V. B. Vaquerizo Madrid, A.//Fernandez Alvarez, E.	1994	Revista Espanola de Pediatria	exclude	No A-T	50		295	64-66
		Etoposide-Induced Cell-Cycle Delay and Arrest-Dependent Modulation of DNA Topoisomerase-Ii in Small-Cell Lung-Cancer Cells	P. J. S. Smith, S.//Gottlieb, T.//Falk, S. J.//Watson, J. V.//Osborne, R. J.//Bleehen, N. M.	1994	British Journal of Cancer	exclude	No A-T	70		5	914-921
		Genetic Predisposition for Breast-Cancer - from Epidemiologic Studies to Molecular-Genetics	M. Krainer	1994	Onkologie	exclude	No A-T	17		5	470-477
		Genetic predisposition in breast cancer	D. S. Scott, A.//Levine, E.//Roberts, S. A.	1994	Lancet	exclude	no A-T	344		8934	1444
		Genetics of Breast and Ovarian-Cancer	S. A. Narod	1994	British Medical Bulletin	exclude	No A-T	50		3	656-676
		Hereditary breast cancer and family cancer syndromes	H. T. L. Lynch, J.//Conway, T.//Watson, P.//Feunteun, J.//Lenoir, G.//Narod, S.//Fitzgibbons, R., Jr.	1994	World Journal of Surgery	exclude	No A-T	18		1	21-31
		Identification of a potentially radiosensitive subgroup among patients with breast cancer	M. F. B. Lavin, I.//Ramsay, J.//Gardiner, R. A.//Seymour, G. J.//Farrell, A.//Walsh, M.	1994	Journal of the National Cancer Institute	exclude	no A-T	86		21	1627-34
		Ionizing radiation, breast cancer, and ataxia-telangiectasia	M. Swift	1994	Journal of the National Cancer Institute	exclude	no A-T	86		21	1571-2
		Localized Induction of Micronuclei in the Oral-Mucosa of Xeroderma-Pigmentosum Patients	M. P. R. Rosin, N. F.//Anwar, W.//Salama, S. I.	1994	Cancer Letters	exclude	No A-T	81		1	39-44
		Loss of heterozygosity at 11q22-q23 in breast cancer	S. L. N. Carter, M.//Baffa, R.//Gillum, D. R.//Rosenberg, A. L.//Schwartz, G. F.//Croce, C. M.	1994	Cancer Research	exclude	No A-T	54		23	6270-4
		Nijmegen Breakage syndrome: a progress report	C. M. S. Weemaes, D. F.//van der Burgt, C. J.	1994	International Journal of Radiation Biology	exclude	No A-T	66		6 Suppl	S185-8
		Postmortem findings in the Nijmegen breakage syndrome	C. A. W. Van de Kaa, C. M.//Wesseling, P.//Schaafsma, H. E.//Haraldsson, A.//De Weger, R. A.	1994	Pediatric Pathology	exclude	No A-T	14		5	787-96
		Predisposition for Breast-Cancer in Carriers of Constitutional Translocation 11q22q	A. S. Lindblom, K.//Iselius, L.//Dumanski, J.//White, I.//Nordenskjold, M.//Larsson, C.	1994	American Journal of Human Genetics	exclude	no A-T	54		5	871-876
		Prenatal diagnosis of ataxia-telangiectasia and Nijmegen Breakage syndrome by the assay of radioresistant DNA synthesis	W. J. Kleijer, van der Kraan, M.,Los, F. J.,Jaspers, N. G.	1994	International Journal of Radiation Biology	exclude	No A-T	66		6 Suppl	S167-74
		Prevention of breast cancer in premenopausal women	R. R. Love	1994	Journal of the National Cancer Institute	exclude	no A-T	Monographs.		16	61-5
		Signet-ring carcinoma of stomach in a child	J. Nottingham	1994	Histopathology	exclude	no A-T	24		5	490-491
		Simultaneous Breast-Cancer and Malignant-Lymphoma - Case-Reports and Literature-Review	B. M. M. Frey, R.//Senn, H. J.//Fisch, T.//Schmid, U.	1994	Schweizerische Medizinische Wochenschrift	exclude	No A-T	124		23	1010-1016
		Therapy of primary immunodeficiencies with intravenous immune globulin	G. A. D. Fontan, R.//Ferreira, A.//Garcia Rodriguez, M. C.//Lopez Trascasa, M.//Pascual Salcedo, D.	1994	Inmunologia	exclude	no A-T	13		1	18-30
		Trisomy 8q Due to I(8q) or Der(8) T(88) Is a Frequent Lesion in T-Prolymphocytic Leukemia - 4 New Cases and a Review of the Literature	H. B. Mossafa, A.//Huret, J. L.//Brizard, F.//Lessard, M.//Guilhot, F.//Tanzer, J.	1994	British Journal of Haematology	exclude	No A-T	86		4	780-785
		[Changes in the radiation-induced apoptotic response in homozygotes and heterozygotes for the ataxia-telangiectasia gene]	E. R. Duchaud, A.//Delic, Y.//Cundari, E.//Moustacchi, E.//Rosselli, F.	1994	Comptes Rendus de L'Academie des Sciences - Serie Iii, Sciences de la Vie	exclude	not clinically relevant	317		11	983-9
		[Detection of heterozygotes for ataxia telangiectasia using sensitivity to ionizing radiation]	R. C. G. Arguello Astorga, G.//Martinez-Cairo Cueto, S.	1994	Revista Alergia Mexico	exclude	not clinically relevant	41		4	98-102
		A DNA end-binding factor involved in double-strand break repair and V(D)J recombination	W. K. C. Rathmell, G.	1994	Molecular & Cellular Biology	exclude	not clinically relevant	14		7	4741-8
		A New Perspective on the Nature of the Cancer Problem - Anti-Cellular Senescence	M. P. Laderoute	1994	Molecular Carcinogenesis	exclude	not clinically relevant	10		3	125-133
		A Newly Designed Experimental System for Exposure of Mammalian-Cells to Extremely-Low-Frequency Magnetic-Fields	J. O. Miyakoshi, S.//Tatsumimiyajima, J.//Takebe, H.	1994	Journal of Radiation Research	exclude	not clinically relevant	35		1	26-34
		A physical map across chromosome 11q22-q23 containing the major locus for ataxia telangiectasia	H. J. B. Ambrose, P. J.//McConville, C. M.//Cooper, P. R.//Stankovic, T.//Riley, J. H.//Shiloh, Y.//McNamara, J. O.//Fukao, T.//Taylor, A. M.	1994	Genomics	exclude	not clinically relevant	21		3	612-9
		A protective effect of chromosome 11 against DNA damage by TPA-activated neutrophils but not TPA acting alone	A. J. R. Ward, M. P.	1994	Carcinogenesis	exclude	Not clinically relevant	15		12	2851-7
		A pulsed-field gel electrophoresis map in the ataxia-telangiectasia region of chromosome 11q22.3	N. C. Uhrhammer, P.//Huo, Y.//Nakamura, Y.//Gatti, R. A.	1994	Genomics	exclude	not clinically relevant	20		2	278-80
		A Specific DNA-Binding Protein Activated by Gamma-Radiation, Abnormally Distributed in Ataxia-Telangiectasia Cells	K. K. T. Khanna, B.//Lavin, M. F.	1994	Journal of Cellular Biochemistry	exclude	not clinically relevant				147-147
		A Yac Contig Spanning the Ataxia-Telangiectasia Locus (Group-a and Group-C) at 11q22-Q23	G. S. Rotman, K.//Ziv, Y.//Cole, C. G.//Higgins, M. J.//Baram, I.//Dunham, I.//Barshira, A.//Vanagaite, L.//Qin, S. Z.//Zang, J. L.//Nowak, N. J.//Chandrasekharappa, S. C.//Lehrach, H.//Avivi, L.//Shows, T. B.//Collins, F. S.//Bentley, D. R.//Shiloh, Y.	1994	Genomics	exclude	not clinically relevant	24		2	234-242
		Abnormal Lymphokine Production - a Novel Feature of the Genetic-Disease Fanconi-Anemia .2. In-Vitro and in-Vivo Spontaneous Overproduction of Tumor-Necrosis-Factor-Alpha	F. S. Rosselli, J.//Gluckman, E.//Wietzerbin, J.//Moustacchi, E.	1994	Blood	exclude	not clinically relevant	83		5	1216-1225
		Activated and Memory Phenotype of Circulating T-Lymphocytes in Intrauterine Life	R. C. Paganelli, M.//Scala, E.//Maggi, E.//Carbonari, M.//Ferranti, G.//Dellanna, L.//Pachi, A.//Fiorilli, M.	1994	Cellular Immunology	exclude	Not clinically relevant	155		2	486-492
		Alterations in Oncogene Expression and Radiosensitivity in the Most Frequently Used Sv40-Transformed Human Skin Fibroblasts	C. Luckehuhle	1994	International Journal of Radiation Biology	exclude	not clinically relevant	65		6	665-673
		An Ionizing Radiation-Sensitive Mutant of Cho Cells, Irs-20 .3. Chromosome-Aberrations, DNA Breaks and Mitotic Delay	M. A. B. Stackhouse, J. S.	1994	International Journal of Radiation Biology	exclude	not clinically relevant	65		5	571-582
		Apoptosis and its role in human disease	P. J. T. Barr, L. D.	1994	Bio/Technology	exclude	not clinically relevant	12		5	487-493
		Ataxia-Telangiectasia - Positional Complementation Cloning Converge	Y. Z. Shiloh, Y.//Barshira, A.//Savitski, K.//Vanagaite, L.//Elad, S.//Smith, S.//Ochnik, V.//Rotman, G.	1994	Journal of Neurochemistry	exclude	not clinically relevant	63			S4-S4
		Cancer and DNA processing disorders	A. M. M. Taylor, C. M.//Byrd, P. J.	1994	British Medical Bulletin	exclude	not clinically relevant	50		3	708-17
		Cancer-prone hereditary diseases associated with abnormalities of DNA repair	M. Ponz de Leon	1994	Recent Results in Cancer Research	exclude	not clinically relevant	136			322-31
		Cell cycle arrest by Colcemid differs in human normal and tumor cells	M. N. B. Jha, J. R.//Bedford, J. S.	1994	Cancer Research	exclude	Not clinically relevant	54		18	5011-5
		Cell-Cycle Analysis Using Continuous Bromodeoxyuridine Labeling and Hoechst-33358 Ethidium-Bromide Bivariate Flow-Cytometry	M. H. Poot, H.//Kubbies, M.//Grossmann, A.//Chen, Y. C.//Rabinovitch, P. S.	1994	Methods in Cell Biology, Vol 41	exclude	not clinically relevant	41			327-340
		Cell-Cycle Arrests and Radiosensitivity of Human Tumor-Cell Lines - Dependence on Wild-Type P53 for Radiosensitivity	A. J. V. McIlwrath, P. A.//Ross, G. M.//Brown, R.	1994	Cancer Research	exclude	Not clinically relevant	54		14	3718-3722
		Cell-Cycle Control and Cancer	L. H. K. Hartwell, M. B.	1994	Science	exclude	not clinically relevant	266		5192	1821-1828
		Cellular radiosensitivity and DNA damage in primary human fibroblasts	R. B. Wurm, N. G.//Duggal, N.//Yarnold, J. R.//Peacock, J. H.	1994	International Journal of Radiation Oncology, Biology, Physics	exclude	not clinically relevant	30		3	625-33
		Cellular radiosensitivity in ataxia-telangiectasia	J. Thacker	1994	International Journal of Radiation Biology	exclude	not clinically relevant	66		6 Suppl	S87-96
		Cellular sensitivity to oxidative stress in the photosensitivity dermatitis/actinic reticuloid syndrome	L. A. F. Applegate, E.//Gibbs, N.//Johnson, B.//Ferguson, J.//Tyrrell, R. M.	1994	Journal of Investigative Dermatology	exclude	not clinically relevant	102		5	762-7
		Changing Views of Cellular Radiosensitivity	J. B. Little	1994	Radiation Research	exclude	not clinically relevant	140		3	299-311
		Characterization and Localization of the Tcl-1 Oncogene Product	T. B. V. Fu, L.//Narducci, M. G.//Facchiano, A.//Russo, G.//Croce, C. M.	1994	Cancer Research	exclude	Not clinically relevant	54		24	6297-6301
		Characterization of DNA End Joining in a Mammalian-Cell Nuclear Extract - Junction Formation Is Accompanied by Nucleotide Loss, Which Is Limited and Uniform but Not Site-Specific	A. L. Y. Nicolas, C. S. H.	1994	Molecular and Cellular Biology	exclude	not clinically relevant	14		1	170-180
		Characterization of Spontaneous and Induced Mutations in Sv40-Transformed Normal and Ataxia-Telangiectasia Cell-Lines	C. H. Roscheisen, S.//Zechner, U.//Spelt, G.	1994	Somatic Cell and Molecular Genetics	exclude	not clinically relevant	20		6	493-504
		Chop (Gadd153) and Its Oncogenic Variant, Tls-Chop, Have Opposing Effects on the Induction of G(1)/S Arrest	M. V. C. Barone, A.//Tabaee, A.//Philipson, L.//Ron, D.	1994	Genes & Development	exclude	not clinically relevant	8		4	453-464
		Chromosome Instability in Lymphocytes from Patients Affected by or Genetically Predisposed to Colorectal-Cancer	F. M. Richard, M.//Dutrillaux, B.	1994	Cancer Genetics and Cytogenetics	exclude	not clinically relevant	73		1	23-32
		Chronic Organophosphorus Exposure - Biomarkers in the Detection of Immune Dysfunction and the Development of Lymphomas	D. S. S. Newcombe, A. M.//Esa, A. H.	1994	Biomarkers of Human Exposure to Pesticides	exclude	not clinically relevant	542			197-212
		Clinical and genetic features of ataxia-telangiectasia	S. Bundey	1994	International Journal of Radiation Biology	exclude	not clinically relevant	66		6 Suppl	S23-9
		Clinical relevance of IgG subclass deficiencies	A. Morell	1994	Annales de Biologie Clinique	exclude	not clinically relevant	52		1	49-52
		Cloning efficiency and spontaneous mutant frequency in circulating T-lymphocytes in ataxia-telangiectasia patients	J. A. Cole, C. F.	1994	International Journal of Radiation Biology	exclude	not clinically relevant	66		6 Suppl	S123-31
		Clonogenic Cell-Survival and Rejoining of DNA Double-Strand Breaks - Comparisons between 3 Cell-Lines after Photon or He Ion Irradiation	B. C. Stenerlow, J.//Blomquist, E.//Erixon, K.	1994	International Journal of Radiation Biology	exclude	not clinically relevant	65		6	631-639
		Comparative study of radiation-induced G2 phase delay and chromatid damage in families with ataxia-telangiectasia	P. F. Chen, A.//Hobson, K.//Girjes, A.//Lavin, M.	1994	Cancer Genetics & Cytogenetics	exclude	not clinically relevant	76		1	43-6
		Correction of the Defect in Ataxia-Telangiectasia Complementation Group-E Cells	P. L. Chen, M. F.//Girjes, A.//Hobson, K.//Farrell, A.//Khanna, K. K.//Beamish, H.	1994	Journal of Cellular Biochemistry	exclude	not clinically relevant				205-205
		Correlation between senescence and DNA repair in cells from young and old individuals and in premature aging syndromes	H. W. Weirich-Schwaiger, H. G.//Gruber, B.//Schweiger, M.//Hirsch-Kauffmann, M.	1994	Mutation Research	exclude	not clinically relevant	316		1	37-48
		Cytogenetic damage induced by x-rays in ataxia telangiectasia cells: Effects of inhibitors of DNA synthesis/repair	A. C. Antoccia, L.//Piraccini, A.//Tanzarella, C.	1994	Nuova Rivista di Neurologia	exclude	not clinically relevant	4		3	100-103
		Defect in radiation signal transduction in ataxia-telangiectasia	M. F. K. Lavin, K. K.//Beamish, H.//Teale, B.//Hobson, K.//Watters, D.	1994	International Journal of Radiation Biology	exclude	not clinically relevant	66		6 Suppl	S151-6
		Differential Repair of Radiation-Induced DNA-Damage in Cells of Human Squamous-Cell Carcinoma and the Effect of Caffeine and Cysteamine on Induction and Repair of DNA Double-Strand Breaks	M. M. Smeets, E. H. M.//Abdelwahab, A. H. A.//Bartelink, H.//Begg, A. C.	1994	Radiation Research	exclude	not clinically relevant	140		2	153-160
		Dissociation between radioresistant DNA replication and chromosomal radiosensitivity in ataxia telangiectasia cells	M. S. T. Sasaki, A. M.	1994	Mutation Research	exclude	not clinically relevant	307		1	107-13
		DNA damage increases the levels of MDM2 messenger RNA in wtp53 human cells	B. D. P. Price, S. J.	1994	Cancer Research	exclude	Not clinically relevant	54		4	896-9
		DNA Double-Strand Break Rejoining in Xrs5 Cells Is More Rapid in the G2 Than in the G1 Phase of the Cell-Cycle	S. S. Mateos, P.//Macleod, R. A. F.//Bryant, P. E.	1994	Mutation Research-DNA Repair	exclude	not clinically relevant	315		2	181-187
		DNA Fragmentation as a Consequence of Cell-Cycle Traverse in Doxorubicin-Treated and Idarubicin-Treated Human Lymphoma-Cells	P. J. R. Smith, C.//Cotter, F.	1994	Annals of Hematology	exclude	not clinically relevant	69		1	S7-S11
		DNA marker D11S384 shows zero recombination with the ataxia-telangiectasia locus in North American families	N. J. A. Lench, P.//Ottaiano, A.//Sribney, W. M.//Highsmith, E.//Swift, M.	1994	International Journal of Radiation Biology	exclude	not clinically relevant	66		6 Suppl	S67-9
		DNA repair capability and cancer risk	R. J. L. Legerski, L.	1994	Cancer Bulletin	exclude	not clinically relevant	46		3	228-232
		DNA-Damage Responses - P53 Induction, Cell-Cycle Perturbations, and Apoptosis	C. E. C. Canman, C. Y.//Lee, M. H.//Kastan, M. B.	1994	Cold Spring Harbor Symposia on Quantitative Biology	exclude	not clinically relevant	59			277-286
		DNA-Damage Triggers a Prolonged P53-Dependent G(1) Arrest and Long-Term Induction of Cip1 in Normal Human Fibroblasts	A. L. Di Leonardo, S. P.//Clarkin, K.//Wahl, G. M.	1994	Genes & Development	exclude	not clinically relevant	8		21	2540-2551
		DNA-Damage, Oncogenesis and the P53 Tumor-Suppressor Gene	J. M. A. Lee, J. L. A.//Bernstein, A.	1994	Mutation Research	exclude	not clinically relevant	307		2	573-581
		DNA-Damaging Agents and Growth-Factors Induce Changes in the Program of Expressed Gene-Products through Common Routes	C. K. Blattner, A.//Radlerpohl, A.//Sachsenmaier, C.//Herrlich, P.//Rahmsdorf, H. J.	1994	Environmental and Molecular Mutagenesis	exclude	not clinically relevant	24		1	43741
		Editor's note	P. Rubin	1994	International Journal of Radiation Oncology, Biology, Physics	exclude	not clinically relevant	30		4	753-754
		Effect of Deoxyribonucleosides on the Hypersensitivity of Human Peripheral-Blood Lymphocytes to Uv-B and Uv-C Irradiation	M. H. L. W. Green, A. P. W.//Lowe, J. E.//Harcourt, S. A.//Cole, J.//Arlett, C. F.	1994	Mutation Research	exclude	not clinically relevant	315		1	25-32
		Effect of Diet and Vitamin-C on DNA Strand Breakage in Freshly-Isolated Human White Blood-Cells	M. H. L. L. Green, J. E.//Waugh, A. P. W.//Aldridge, K. E.//Cole, J.//Arlett, C. F.	1994	Mutation Research-Dnaging Genetic Instability and Aging	exclude	not clinically relevant	316		2	91-102
		Elevated chromosome aberration frequency after X-ray exposure of cultured fibroblasts derived from patients with porokeratosis	T. H. Takeshita, M.//Ariizumi-Shibusawa, C.//Shimizu, K.//Iijima, S.//Yamagata, Z.//Asaka, A.//Morimoto, K.//Ishibashi, Y.//Otsuka, F.	1994	Cancer Genetics & Cytogenetics	exclude	not clinically relevant	73		2	161-4
		Enhanced chromosomal response of ataxia-telangiectasia cells to specific types of DNA double-strand breaks	N. B. Liu, P. E.	1994	International Journal of Radiation Biology	exclude	not clinically relevant	66		6 Suppl	S115-21
		Evidence for a Positive Correlation between in-Vitro Radiosensitivity of Normal Human Skin Fibroblasts and the Occurrence of Subcutaneous Fibrosis after Radiotherapy	J. B. Johansen, S. M.//Overgaard, J.//Overgaard, M.	1994	International Journal of Radiation Biology	exclude	not clinically relevant	66		4	407-412
		Expression of a candidate ataxia-telangiectasia group D gene in cultured fibroblast cell lines and human tissues	Y. K. Hosoi, L. N.	1994	International Journal of Radiation Biology	exclude	not clinically relevant	66		6 Suppl	S71-6
		Expression of the candidate A-T gene ATDC is not detectable in a human cell line with a normal response to ionizing radiation	J. P. Z. Murnane, Y.//Young, B. R.//Christman, M. F.	1994	International Journal of Radiation Biology	exclude	not clinically relevant	66		6 Suppl	S77-84
		Factors Influencing Human Tumor Radioresistance	S. A. Lehnert, M. A.//Batist, G.	1994	Journal De Chimie Physique Et De Physico-Chimie Biologique	exclude	not clinically relevant	91		2019-08-07	1161-1175
		G1 arrest and cell-cycle-dependent clastogenesis in UV-irradiated human fibroblasts	W. K. W. Kaufmann, S. J.	1994	Mutation Research	exclude	not clinically relevant	314		1	67-76
		G2/M-phase arrest and release in ataxia telangiectasia and normal cells after exposure to ionizing radiation	J. H. G. Hong, R. A.//Huo, Y. K.//Chiang, C. S.//McBride, W. H.	1994	Radiation Research	exclude	not clinically relevant	140		1	17-23
		Gene Mutation and V(D)J Recombination in the Radiosensitive Irs Lines	J. G. Thacker, A. N.//Stretch, A.//Benjamin, D. M.//Zahalsky, A. J.//Hendrickson, E. A.	1994	Mutagenesis	exclude	not clinically relevant	9		2	163-168
		Genetic and cellular features of ataxia telangiectasia	A. M. B. Taylor, P. J.//McConville, C. M.//Thacker, S.	1994	International Journal of Radiation Biology	exclude	not clinically relevant	65		1	65-70
		Genetic and physical mapping of the ataxia-telangiectasia locus on chromosome 11q22-q23	C. M. B. McConville, P. J.//Ambrose, H. J.//Taylor, A. M.	1994	International Journal of Radiation Biology	exclude	not clinically relevant	66		6 Suppl	S45-56
		Genetic Haplotyping of Ataxia-Telangiectasia Families Localizes the Major Gene to an Similar-to-850 Kb Region on Chromosome 11q23.1	R. A. L. Gatti, E.//Rotman, G.//Chen, X.//Uhrhammer, N.//Liang, T.//Chiplunkar, S.//Yang, L.//Udar, N.//Dandekar, S.//Sheikhavandi, S.//Wang, Z.//Yang, H. M.//Polikow, J.//Elashoff, M.//Teletar, M.//Sanal, O.//Chessa, L.//McConville, C.//Taylor, M.//Porras, O.//Borresen, A. L.//Wegner, R. D.//Curry, C.//Gerken, S.//Lange, K.//Concannon, P.//Shiloh, Y.	1994	International Journal of Radiation Biology	exclude	not clinically relevant	66		6	S57-S62
		Genetic susceptibility to radiation and chemotherapy injury: diagnosis and management	D. Busch	1994	International Journal of Radiation Oncology, Biology, Physics	exclude	not clinically relevant	30		4	997-1002
		Genotoxic Effects of Mycobacterium-Leprae Infection in Humans	D. D. Dsouza, B. C.	1994	Mutation Research	exclude	not clinically relevant	305		2	211-222
		Heterogeneity in the Hela-Cell Cycle Response to Uvc Analyzed by the Brdurd 2-Parameter Method	X. Q. E. Wang, K. A. O.	1994	Experimental Cell Research	exclude	not clinically relevant	212		2	176-189
		Hot Papers - Cell Biology - a Mammalian-Cell Cycle Checkpoint Pathway Utilizing P53 and Gadd45 Is Defective in Ataxia-Telangiectasia by Kastan,M.B., Zhan,Q., Eldiery,W.S., Carrier,F., Jacks,T., Walsh,W.V., Plunkett,B.S., Vogelstein,B., Fornace,A.J		1994	Scientist	exclude	not clinically relevant	8		23	16-16
		How Common Is Hereditary Cancer	H. S. Muller, R. J.	1994	Annals of Medicine	exclude	not clinically relevant	26		3	173-175
		Human Cancer Predisposition and the Implications for Radiological Protection	R. Cox	1994	International Journal of Radiation Biology	exclude	not clinically relevant	66		5	643-647
		Identification and Chromosomal Localization of a DNA Fragment Implicated in the Partial Correction of the Fanconi-Anemia Group-D Cellular Defect	C. D. Diatloffzito, E.//Viegaspequignot, E.//Fraser, D.//Moustacchi, E.	1994	Mutation Research	exclude	not clinically relevant	307		1	33-42
		Identification of the Tcl1 Gene Involved in T-Cell Malignancies	L. N. Virgilio, M. G.//Isobe, M.//Billips, L. G.//Cooper, M. D.//Croce, C. M.//Russo, G.	1994	Proceedings of the National Academy of Sciences of the United States of America	exclude	not clinically relevant	91		26	12530-12534
		Igg Subclass Levels and Southern Analysis of DNA in Primary Immunodeficiency Diseases Including Igg Subclass Deficiency	Y. I. Miwa, R.//Ozawa, T.//Kondo, N.//Orii, T.	1994	Experimental and Clinical Immunogenetics	exclude	not clinically relevant	11		4	173-181
		Immune-Responses to Epstein-Barr-Virus in Atomic-Bomb Survivors - Study of Precursor Frequency of Cytotoxic Lymphocytes and Titer Levels of Anti-Epstein-Barr Virus-Related Antibodies	Y. K. Kusunoki, S.//Fukuda, Y.//Huang, H.//Saito, M.//Ozaki, K.//Hirai, Y.//Akiyama, M.	1994	Radiation Research	exclude	not clinically relevant	138		1	127-132
		In vitro chromosomal assays of mutagen sensitivity and human cancer risk	J. K. S. Wiencke, M. R.	1994	Cancer Bulletin	exclude	not clinically relevant	46		3	238-246
		In vitro radiosensitivity of fibroblasts from thyroid and skin cancer patients treated with X-rays for tinea capitis	E. T. Ron, R. E.//Modan, B.//Chaki, R.//Alfandary, E.//Parry, D. M.//Makar, M.//Setlow, N.//Mulvihill, J. J.//Miller, R. W.//et al.,	1994	Cancer Epidemiology, Biomarkers & Prevention	exclude	not clinically relevant	3		3	229-32
		Increased initial levels of chromosome damage and heterogeneous chromosome repair in ataxia telangiectasia heterozygote cells	T. K. H. Pandita, W. N.	1994	Mutation Research	exclude	not clinically relevant	310		1	41275
		Increased radiosensitivity and radioresistant DNA synthesis in cultured fibroblasts from patients with coronary atherosclerosis	M. A. K. Hannan, F.//Halees, Z.//Sanei, A. M.//Khan, B. A.	1994	Arteriosclerosis & Thrombosis	exclude	not clinically relevant	14		11	1761-6
		Induction of Bax by Genotoxic Stress in Human-Cells Correlates with Normal P53 Status and Apoptosis	Q. M. F. Zhan, S. J.//Bae, I.//Guillouf, C.//Liebermann, D. A.//Oconnor, P. M.//Fornace, A. J.	1994	Oncogene	exclude	not clinically relevant	9		12	3743-3751
		Intrinsic Radiosensitivity of Adult and Cord-Blood Lymphocytes as Determined by the Micronucleus Assay	D. N. C. Floyd, A. M.	1994	European Journal of Cancer	exclude	not clinically relevant	30A		5	615-620
		Inversion (14)(Q11q32) in Childhood T-Cell Acute Lymphoblastic-Leukemia	Y. L. S. Kwong, M. K.//Wan, T. M.//Yuen, P. M. P.//Chan, A. Y. Y.//Wong, K. F.//Chan, L. C.	1994	Cancer Genetics and Cytogenetics	exclude	not clinically relevant	72		2	92-95
		Ionizing radiation and cell cycle progression in ataxia telangiectasia	H. K. Beamish, K. K.//Lavin, M. F.	1994	Radiation Research	exclude	not clinically relevant	138		1 Suppl	S130-3
		Ionizing Radiation-Induced Cell-Death	I. Szumiel	1994	International Journal of Radiation Biology	exclude	not clinically relevant	66		4	329-341
		Isolation of an X-ray-responsive element in the promoter region of tissue-type plasminogen activator: potential uses of X-ray-responsive elements for gene therapy	D. A. L. Boothman, I. W.//Sahijdak, W. M.	1994	Radiation Research	exclude	not clinically relevant	138		1 Suppl	S68-71
		Lack of effect of inhibitors of DNA synthesis/repair on the ionizing radiation-induced chromosomal damage in G2 stage of ataxia telangiectasia cells	A. P. Antoccia, F.//Raggi, T.//Catena, C.//Tanzarella, C.	1994	International Journal of Radiation Biology	exclude	not clinically relevant	66		3	309-17
		Localization of a Breast-Cancer Susceptibility Gene, Brca2, to Chromosome 13q12-13	R. N. Wooster, S. L.//Mangion, J.//Quirk, Y.//Ford, D.//Collins, N.//Nguyen, K.//Seal, S.//Tran, T.//Averill, D.//Fields, P.//Marshall, G.//Narod, S.//Lenoir, G. M.//Lynch, H.//Feunteun, J.//Devilee, P.//Cornelisse, C. J.//Menko, F. H.//Daly, P. A.//Ormiston, W.//McManus, R.//Pye, C.//Lewis, C. M.//Cannonalbright, L. A.//Peto, J.//Ponder, B. A. J.//Skolnick, M. H.//Easton, D. F.//Goldgar, D. E.//…	1994	Science	exclude	not clinically relevant	265		5181	2088-2090
		Loss of S-Phase-Dependent Radioresistance in Irs-1 Cells Exposed to X-Rays	N. W. Cheong, X. M.//Wang, Y.//Iliakis, G.	1994	Mutation Research	exclude	not clinically relevant	314		1	77-85
		Lymphocyte-specific genetic instability and cancer	I. R. A. Kirsch, J. M.//Bertness, V. L.//Hale, M.//Lipkowitz, S.//Lista, F.//Lombardi, D. P.	1994	Cold Spring Harbor Symposia on Quantitative Biology	exclude	not clinically relevant	59			287-95
		Lymphoproliferative disorders and other tumors complicating immunodeficiencies	A. H. M. Filipovich, A.//Kamat, D.//Kersey, J. H.//Shapiro, R. S.	1994	Immunodeficiency	exclude	not clinically relevant	5		2	91-112
		Mitotic Metaphase Cells from Different Cell-Lines Cause Different Levels of Expression of the Alpha-Form of Interphase Chromosome Breaks in Irradiated Cho Cells	R. I. Okayasu, G.	1994	Mutation Research-Fundamental and Molecular Mechanisms of Mutagenesis	exclude	not clinically relevant	310		1	65-71
		Modification of ataxia telangiectasia cellular radiation sensitivity and resistant dna synthesis by transformation with episomally maintained vectors	M. O. Z. Jung, Y.//Salehi, Z.//Kern, F.//Dritschilo, A.	1994	Radiation Oncology Investigations	exclude	not clinically relevant	2		6	257-263
		Molecular Aspects of Radiobiology	E. M. Carosella, R.	1994	Biofutur	exclude	not clinically relevant			138	24-29
		Molecular Controls of Cell-Cycle Progression Following DNA-Damage - Roles of P(53) and Ataxia-Telangiectasia Gene-Products	M. B. Kastan	1994	Apoptosis	exclude	not clinically relevant	5			117-135
		Molecular Determinants of Radiosensitivity in Mammalian-Cells	T. J. P. McMillan, J. H.	1994	International Journal of Radiation Biology	exclude	not clinically relevant	65		1	49-55
		Molecular genetic analysis of the primary immunodeficiency disorders	D. L. K. Nelson, C. C.	1994	Pediatric Clinics of North America	exclude	not clinically relevant	41		4	657-664
		Multilevel Therapeutic Targeting by Topoisomerase Inhibitors	P. J. S. Smith, S.	1994	British Journal of Cancer	exclude	not clinically relevant	70			S47-S51
		Multiple Pathways Leading to Genomic Instability and Tumorigenesis	M. A. F. Sweezy, R.	1994	DNA Damage: Effects on DNA Structure and Protein Recognition	exclude	not clinically relevant	726			165-177
		Neurotrophin-3 Selectively Increases Cultured Purkinje-Cell Survival	H. T. J. D. Mount, C. F.//Black, I. B.	1994	Neuroreport	exclude	not clinically relevant	5		18	2497-2500
		Nucleotide sequence analysis of a candidate gene for ataxia-telangiectasia group D (ATDC)	E. A. K. Leonhardt, L. N.//Young, B. R.//Murnane, J. P.	1994	Genomics	exclude	not clinically relevant	19		1	130-6
		Ordering Markers in the Region of the Ataxia-Telangiectasia Gene (11q22-Q23) by Fluorescence in-Situ Hybridization (Fish) to Interphase Nuclei	D. D. Cherif, H.//Berger, R.	1994	Human Genetics	exclude	not clinically relevant	93		1	43617
		Organization of Replication Units and DNA-Replication in Mammalian-Cells as Studied by DNA Fiber Autoradiography	N. A. Liapunova	1994	International Review of Cytology - a Survey of Cell Biology, Vol 154	exclude	not clinically relevant	154			261-308
		P53-Dependent G(1) Arrest Involves Prb-Related Proteins and Is Disrupted by the Human Papillomavirus-16-E7 Oncoprotein	R. J. C. L. Slebos, M. H.//Plunkett, B. S.//Kessis, T. D.//Williams, B. O.//Jacks, T.//Hedrick, L.//Kastan, M. B.//Cho, K. R.	1994	Proceedings of the National Academy of Sciences of the United States of America	exclude	not clinically relevant	91		12	5320-5324
		P53-Dependent Inhibition of Cyclin-Dependent Kinase-Activities in Human Fibroblasts during Radiation-Induced G1 Arrest	V. K. Dulic, W. K.//Wilson, S. J.//Tlsty, T. D.//Lees, E.//Harper, J. W.//Elledge, S. J.//Reed, S. I.	1994	Cell	exclude	Not clinically relevant	76		6	1013-1023
		Physical and genetic mapping at the ATA/ATC locus on chromosome 11q22-23	G. S. Rotman, K.//Vanagaite, L.//Bar-Shira, A.//Ziv, Y.//Gilad, S.//Uchenik, V.//Smith, S.//Shiloh, Y.	1994	International Journal of Radiation Biology	exclude	not clinically relevant	66		6 Suppl	S63-6
		Physical localization of microsatellite markers at the ataxia-telangiectasia locus at 11q22-q23	L. S. Vanagaite, K.//Rotman, G.//Ziv, Y.//Gerken, S. C.//White, R.//Weissenbach, J.//Gillett, G.//Benham, F. J.//Richard, C. W., 3rd//James, M. R.//Collins, F. S.//Shiloh, Y.	1994	Genomics	exclude	not clinically relevant	22		1	231-3
		Possible role of chromatin alteration in the radiosensitivity of ataxia-telangiectasia	W. N. P. Hittelman, T. K.	1994	International Journal of Radiation Biology	exclude	not clinically relevant	66		6 Suppl	S109-13
		Post-irradiation DNA synthesis inhibition and G2 phase delay in radiosensitive body cells from non-Hodgkin's lymphoma patients: an indication of cell cycle defects	M. A. K. Hannan, M.//Einspenner, M.//Khan, B. A.//al-Sedairy, S.	1994	Mutation Research	exclude	not clinically relevant	311		2	265-76
		Potentiation of Radiation-Induced Regrowth Delay in Murine Tumors by Fludarabine	V. H. Gregoire, N.//Milas, L.//Brock, W. A.//Plunkett, W.//Hittelman, W. N.	1994	Cancer Research	exclude	Not clinically relevant	54		2	468-474
		Prediction of human cell radiosensitivity: comparison of clonogenic assay with chromosome aberrations scored using premature chromosome condensation with fluorescence in situ hybridization	K. E. Sasai, J. W.//Kovacs, M. S.//Brown, J. M.	1994	International Journal of Radiation Oncology, Biology, Physics	exclude	not clinically relevant	30		5	1127-32
		Proceedings of the 6th Ataxia-Telangiectasia Workshop - Ataxia-Telangiectasia - the Effect of a Pleiotropic Gene - Held on 22-25-May-1994, Birmingham, Uk - Preface	A. M. R. S. Taylor, D.//Arlett, C. F.//Cole, J.	1994	International Journal of Radiation Biology	exclude	not clinically relevant	66		6	S5-S5
		Protein-Kinases and DNA-Damage	T. M. J. Gottlieb, S. P.	1994	Trends in Biochemical Sciences	exclude	not clinically relevant	19		11	500-503
[truncated: 13,818 more rows]

## Sheet: Country
Home
	Title	Author	Column1	Year	Country
[truncated: 1,131 more rows]

## Sheet: Sample size
Home		Title	Author	Journal	Year	Data extracted from	Study type	Second study type	Sample size
[truncated: 1,131 more rows]

## Sheet: Presenting features
Home	Paper	Author	Journal	Year	Sample size	Age (years)	Presenting symptoms (list)	Age first symptoms noticed (range) (months)	Total sample size	Unknown	Other	Other age (months)	Eye signs	Eye signs age (months)	Developmental difficulties	Developmental difficulties age (months)	Abnormal gait	Abnormal gait age (months)	Co-ordination difficulties	Co-ordination difficulties age (months)	Other/unspecified malignancy	Other malignancy age (months)	Leukaemia	Leukaemai age (months)	Lymphoma	Lymphoma age (months)	Telangiectasia	Telangiectasia age (months)	Other neurological	Other neurological Age (years)	Tremor	Tremor age (months)	Movement disorder	Movement disorder age (months)	Speech difficulties	Speech difficulties age (months)	Recurrent Infections	Recurrent infections Age (months)	Other infection	Other infection age (months)	Haematological abnormalities	Haematoloigical abnormalities age (months)	Gastrointestinal	Gastrointestinal age (months)	Immunological abnormality	Immunological abnormality age (months)	Respiratory	Respiratory age (months)	Poor growth
[truncated: 387 more rows]
[truncated: 4 more columns]

[truncated: 91 more sheets: Age of dx and delay in dx, Gait Ataxia, Truncal ataxia, Limb ataxia, Other gait, Strabismus, Diplopia, Saccades, Nystagmus, Oculomotor apraxia, Pursuit, Ptosis, Dyskinesia, Fasiculation, Tibituation, Dysarthria, Myoclonus, Dystonia, Tremor, Brady and hyperkinesia …]
